# Supplementary material for: Epilepsy Phenotypes of Vitamin B6-Dependent Diseases: An Updated Systematic Review
Source: Children (Basel). 2023 Mar 15;10(3):553. doi: 10.3390/children10030553 (PMC10047402; doi:10.3390/children10030553)
Supplement: Supplementary file 1 [file children-10-00553-s001.zip]

Archive with 1 entries (1 files):
- children-2219827-supplementary.xlsx
