# Supplementary material for: Epilepsy Phenotypes of Vitamin B6-Dependent Diseases: An Updated Systematic Review
Source: Children (Basel). 2023 Mar 15;10(3):553. doi: 10.3390/children10030553 (PMC10047402; doi:10.3390/children10030553)
Supplement: Supplementary file 1 [file children-10-00553-s001.zip › children-2219827-supplementary.xlsx]

## Sheet: TOTALE
REFERENCE	NUMBER OF PATIENTS	PATIENT	SEX	AGE/MEAN AGE AT THE EVALUATION (MONTHS)	AGE AT THE ONSET OF SEIZURES (DAYS)	SIZURES TYPES 1 AT THE ONSET (G=generalized; F=focal)	SEIZURESI TYPES 2 AT THE ONSET	FEBRILE SEIZURES AT THE ONSET	STATUS EPILEPTICUS AT THE ONSET	EEG PATTERNS AT THE ONSET	SIZURES TYPES 1 DURING THE FOLLOW-UP (G=generalized; F=focal)	SEIZURESI TYPES 2 DURING THE FOLLOW-UP	FEBRILE STATUS DURING THE FOLLOW-UP	STATUS EPILEPTICUS DURING THE FOLLOW-UP	EEG DURING THE FOLLOW-UP	MRI	TREATMENTS	LYSINE RESTRICTED DIET	ARGININE SUPPLEMENTATION	TRIPLE TERAPHY	RESPONSIVENESS	GENE	DEVELOPMENTAL OUTCOME
Al Teneiiji et al., 2017 (Al Teneiji A, Bruun TUJ, Cordeiro D et al (2017) Phenotype, biochemical features, genotype and treatment outcome of pyridoxinedependent epilepsy. Metab Brain Dis 32:443–451)	11	3	F	120	1	G	TC+M			shw					sw, sp	multiple increased white matter signals, hypoxic ischemic encephalopathy	p a				SFp	ALDH7A1	DD
Al Teneiiji et al., 2017 (Al Teneiji A, Bruun TUJ, Cordeiro D et al (2017) Phenotype, biochemical features, genotype and treatment outcome of pyridoxinedependent epilepsy. Metab Brain Dis 32:443–451)	11	1	F	84	120	G	TC	yes		n					n	delay myelination, thin corpus callosum, mild cortical atrophy	p a				PRp	ALDH7A1	DD+DI
Al Teneiiji et al., 2017 (Al Teneiji A, Bruun TUJ, Cordeiro D et al (2017) Phenotype, biochemical features, genotype and treatment outcome of pyridoxinedependent epilepsy. Metab Brain Dis 32:443–451)	11	11	M	7	4	F	T			n					n	Posterior fossa hemorrhage	p a				SFp	ALDH7A1	N
Al Teneiiji et al., 2017 (Al Teneiji A, Bruun TUJ, Cordeiro D et al (2017) Phenotype, biochemical features, genotype and treatment outcome of pyridoxinedependent epilepsy. Metab Brain Dis 32:443–451)	11	5	M	12	1	G	TC			bk, shw						cortical atrophy, SEC, increased hippocampi signal	p a				SFp	ALDH7A1	N
Al Teneiiji et al., 2017 (Al Teneiji A, Bruun TUJ, Cordeiro D et al (2017) Phenotype, biochemical features, genotype and treatment outcome of pyridoxinedependent epilepsy. Metab Brain Dis 32:443–451)	11	6	F	96	3	G	TC									normal	p a				PRp	ALDH7A1	DD
Al Teneiiji et al., 2017 (Al Teneiji A, Bruun TUJ, Cordeiro D et al (2017) Phenotype, biochemical features, genotype and treatment outcome of pyridoxinedependent epilepsy. Metab Brain Dis 32:443–451)	11	7	F	192	60	G	TC									normal	p a				PRp	ALDH7A1	DD
Alfadhel, Majid; Sirrs, Sandra; Waters, Paula J.; Szeitz, András; Struys, Eduard; Coulter-Mackie, Marion; Stockler-Ipsiroglu, Sylvia (2012). Variability of Phenotype in Two Sisters with Pyridoxine Dependent Epilepsy. The Canadian Journal of Neurological Sciences, 39(4), 516–519. doi:10.1017/s0317167100014050	2	2	F		42	G	TC		yes	bs							p a				SFp	ALDH7A1	N-BC
Alfadhel, Majid; Sirrs, Sandra; Waters, Paula J.; Szeitz, András; Struys, Eduard; Coulter-Mackie, Marion; Stockler-Ipsiroglu, Sylvia (2012). Variability of Phenotype in Two Sisters with Pyridoxine Dependent Epilepsy. The Canadian Journal of Neurological Sciences, 39(4), 516–519. doi:10.1017/s0317167100014050	2	1	F		3	G	TC		yes	bs					n		p a				SFp	ALDH7A1	DD
Baumgart, A.; Spiczak, S. v.; Verhoeven-Duif, N. M.; Moller, R. S.; Boor, R.; Muhle, H.; Jahn, J. A.; Klitten, L. L.; Hjalgrim, H.; Lindhout, D.; Stephani, U.; van Kempen, M. J. A.; Helbig, I. (2014). Atypical Vitamin B6 Deficiency: A Rare Cause of Unexplained Neonatal and Infantile Epilepsies. Journal of Child Neurology, 29(5), 704–707. doi:10.1177/0883073813505354	1	1	M		5	G	TC			o	G	TC+T+M+A	yes		bk, n		a				PRp	ALDH7A1	M(31y)
Bok LA, Been JV, Struys EA, Jakobs C, Rijper EA, Willemsen MA. Antenatal treatment in two Dutch families with pyridoxine-dependent seizures. Eur J Pediatr. 2010 Mar;169(3):297-303. doi: 10.1007/s00431-009-1020-2. Epub 2009 Jul 9. PMID: 19588165.	4	1	M	48	365								yes	yes		bilateral white matter abnormalities and a thin genu corpus callosum.	p a					ALDH7A1	DD
Bok LA, Been JV, Struys EA, Jakobs C, Rijper EA, Willemsen MA. Antenatal treatment in two Dutch families with pyridoxine-dependent seizures. Eur J Pediatr. 2010 Mar;169(3):297-303. doi: 10.1007/s00431-009-1020-2. Epub 2009 Jul 9. PMID: 19588165.	4	2	F	60	1	G					G					multiple bilateral lesions in the white matter on T2, corresponding with cerebral oedema. Diffusion-weighted images showed in general an increased apparent diffusion coefficient (ADC) with numerous focal lesions with a decreased ADC, corresponding with a structural abnormal cerebral white matter and recent cytotoxic lesions containing increased extracellular water. At the age of 5 months, a secon…	p a				SFp	ALDH7A1
Bok LA, Been JV, Struys EA, Jakobs C, Rijper EA, Willemsen MA. Antenatal treatment in two Dutch families with pyridoxine-dependent seizures. Eur J Pediatr. 2010 Mar;169(3):297-303. doi: 10.1007/s00431-009-1020-2. Epub 2009 Jul 9. PMID: 19588165.	4	3	F	168	1											no abnormalities.	p a					ALDH7A1	N
Bok LA, Been JV, Struys EA, Jakobs C, Rijper EA, Willemsen MA. Antenatal treatment in two Dutch families with pyridoxine-dependent seizures. Eur J Pediatr. 2010 Mar;169(3):297-303. doi: 10.1007/s00431-009-1020-2. Epub 2009 Jul 9. PMID: 19588165.	4	4	M		7											slightly enlarged lateral ventricles and some enlargement of the cisterna magna with a normal corpus callosum.	p					ALDH7A1	N
Bok LA, Halbertsma FJ, Houterman S, et al. Long-term outcome in pyridoxine-dependent epilepsy. Dev Med Child Neurol. 2012;54:849–854.	14	6	F	168	2					o						enlarged cisterna magna; white matter abnormalities on T2;	p					ALDH7A1	DD+BC
Bok LA, Halbertsma FJ, Houterman S, et al. Long-term outcome in pyridoxine-dependent epilepsy. Dev Med Child Neurol. 2012;54:849–854.	14	4	F	180	5					o						normal	p					ALDH7A1	DD+NQI
Bok LA, Halbertsma FJ, Houterman S, et al. Long-term outcome in pyridoxine-dependent epilepsy. Dev Med Child Neurol. 2012;54:849–854.	14	13	F	60	1					o						Neonatal Haemorrhage, Follow-up MRI: corpus callosum hypoplasia; ventriculomegaly.	p					ALDH7A1	DD+DI
Bok LA, Halbertsma FJ, Houterman S, et al. Long-term outcome in pyridoxine-dependent epilepsy. Dev Med Child Neurol. 2012;54:849–854.	14	9	F	24	2	G		yes		o						white matter abnormalities seen in the neonatal period with diffusion MRI; Cyst	p					ALDH7A1	DI
Bok LA, Halbertsma FJ, Houterman S, et al. Long-term outcome in pyridoxine-dependent epilepsy. Dev Med Child Neurol. 2012;54:849–854.	14	14	M	36	1					n						corpus callosum hypoplasia; ventriculomegaly; mega cisterna magna	p					ALDH7A1	DD+DI
Bok LA, Halbertsma FJ, Houterman S, et al. Long-term outcome in pyridoxine-dependent epilepsy. Dev Med Child Neurol. 2012;54:849–854.	14	7	F	48						n						corpus callosum hypoplasia; white matter abnormalities seen in the neonatal period with diffusion MRI	p					ALDH7A1	DD+BC
Bok LA, Halbertsma FJ, Houterman S, et al. Long-term outcome in pyridoxine-dependent epilepsy. Dev Med Child Neurol. 2012;54:849–854.	14	8	F	180	3											normal	p					ALDH7A1	DD+BC
Bok LA, Halbertsma FJ, Houterman S, et al. Long-term outcome in pyridoxine-dependent epilepsy. Dev Med Child Neurol. 2012;54:849–854.	14	2	M	24		F		yes		n						ventriculomegaly, corpus callosum hypoplasia, white matter abnormalities on T2	p					ALDH7A1	DD+NQI
Bok LA, Halbertsma FJ, Houterman S, et al. Long-term outcome in pyridoxine-dependent epilepsy. Dev Med Child Neurol. 2012;54:849–854.	14	12	F	168	2					bk						corpus callosum dysplasia; white matter abnormalities on T2, Follow-up MRI: ventriculomegaly; corpus callosum dysplasia; white matter abnormalities on T2	p					ALDH7A1	DD+DI
Bok LA, Halbertsma FJ, Houterman S, et al. Long-term outcome in pyridoxine-dependent epilepsy. Dev Med Child Neurol. 2012;54:849–854.	14	11	F	36	1			yes		o						Neonata Haemorrhage (on CT); corpus callosum dysplasia	p					ALDH7A1	DD+DI
Bok LA, Halbertsma FJ, Houterman S, et al. Long-term outcome in pyridoxine-dependent epilepsy. Dev Med Child Neurol. 2012;54:849–854.	14	5	F	180	1					o						Neonatal MRI: Haemorrhage - follow-up: normal	p					ALDH7A1	BC
Bok LA, Halbertsma FJ, Houterman S, et al. Long-term outcome in pyridoxine-dependent epilepsy. Dev Med Child Neurol. 2012;54:849–854.	14	10	M	1	2					o						Neonatal MRI: enlarged cisterna magna; corpus callosum dysplasia; white matter abnormalities seen in the neonatal period with diffusion MRI. Follow-up MRI: corpus callosum hypoplasia; white matter abnormalities on T2	p					ALDH7A1	DD+DI
Bok LA, Halbertsma FJ, Houterman S, et al. Long-term outcome in pyridoxine-dependent epilepsy. Dev Med Child Neurol. 2012;54:849–854.	14	3	F	1.5	1			yes		o						white matter abnormalities seen in the neonatal period with diffusion MRI; follow-up MRI ventriculomegaly, white matter abnormalities on T2	p					ALDH7A1	DD+NQI
Bok LA, Halbertsma FJ, Houterman S, et al. Long-term outcome in pyridoxine-dependent epilepsy. Dev Med Child Neurol. 2012;54:849–854.	14	1	M	144												enlarged cisterna magna, ventriculomegaly	p					ALDH7A1	N
Clara D.M. van Karnebeek; Hans Hartmann; Sravan Jaggumantri; Levinus A. Bok; Barb Cheng; Mary Connolly; Curtis R. Coughlin II; Anibh M. Das; Sidney M. Gospe Jr.; Cornelis Jakobs; Johanna H. van der Lee; Saadet Mercimek-Mahmutoglu; Uta Meyer; Eduard Struys; Graham Sinclair; Johan Van Hove; Jean-Paul Collet; Barbara R. Plecko; Sylvia Stockler (2012). Lysine restricted diet for pyridoxine-dependent …	7	4	/			G				n					shw	At 2 weeks: tiny periventricular and cerebellar hemorrhagic white matter injuries, subdural bleed, wide posterior fossa	p	yes			SFp	ALDH7A1	BC
Clara D.M. van Karnebeek; Hans Hartmann; Sravan Jaggumantri; Levinus A. Bok; Barb Cheng; Mary Connolly; Curtis R. Coughlin II; Anibh M. Das; Sidney M. Gospe Jr.; Cornelis Jakobs; Johanna H. van der Lee; Saadet Mercimek-Mahmutoglu; Uta Meyer; Eduard Struys; Graham Sinclair; Johan Van Hove; Jean-Paul Collet; Barbara R. Plecko; Sylvia Stockler (2012). Lysine restricted diet for pyridoxine-dependent …	7	7	/		9					n					n	At age 1 week: normal structure, but small areas of restricted diffusion in frontal white matter and thalami (obtained during seizures)	p	yes			SFp	ALDH7A1	N
Clara D.M. van Karnebeek; Hans Hartmann; Sravan Jaggumantri; Levinus A. Bok; Barb Cheng; Mary Connolly; Curtis R. Coughlin II; Anibh M. Das; Sidney M. Gospe Jr.; Cornelis Jakobs; Johanna H. van der Lee; Saadet Mercimek-Mahmutoglu; Uta Meyer; Eduard Struys; Graham Sinclair; Johan Van Hove; Jean-Paul Collet; Barbara R. Plecko; Sylvia Stockler (2012). Lysine restricted diet for pyridoxine-dependent …	7	3	/		120				yes	n						thinned corpus callosum, arachnoid cyst in the posterior fossa, wide extracerebral CSF spaces, myelination age-appropriate	p	yes			SFp	ALDH7A1	DD
Clara D.M. van Karnebeek; Hans Hartmann; Sravan Jaggumantri; Levinus A. Bok; Barb Cheng; Mary Connolly; Curtis R. Coughlin II; Anibh M. Das; Sidney M. Gospe Jr.; Cornelis Jakobs; Johanna H. van der Lee; Saadet Mercimek-Mahmutoglu; Uta Meyer; Eduard Struys; Graham Sinclair; Johan Van Hove; Jean-Paul Collet; Barbara R. Plecko; Sylvia Stockler (2012). Lysine restricted diet for pyridoxine-dependent …	7	5	/			G				shw					shw	At age 4 weeks: thinned splenium of corpus callosum, wide posterior fossa at age 11 mos: thinned splenium of corpus callosum, normal MRS	p	yes			SFp	ALDH7A1	DD
Clara D.M. van Karnebeek; Hans Hartmann; Sravan Jaggumantri; Levinus A. Bok; Barb Cheng; Mary Connolly; Curtis R. Coughlin II; Anibh M. Das; Sidney M. Gospe Jr.; Cornelis Jakobs; Johanna H. van der Lee; Saadet Mercimek-Mahmutoglu; Uta Meyer; Eduard Struys; Graham Sinclair; Johan Van Hove; Jean-Paul Collet; Barbara R. Plecko; Sylvia Stockler (2012). Lysine restricted diet for pyridoxine-dependent …	7	6	/			G				o			yes		n	At age 4 weeks: thin corpus callosum	p a	yes			SFp	ALDH7A1	DD
Coughlin et al., 2015 (Coughlin CR, van Karnebeek CDM, Al-Hertani W et al (2015) triple therapy with pyridoxine, arginine supplementation and dietary lysine restriction in pyridoxine-dependent epilepsy: eurodevelopmental outcome. Mol Genet Metab 116:35–43)	6	2			13					o						mild diffuse cerebral swelling without evidence of ischemia	a		yes			ALDH7A1
Coughlin et al., 2015 (Coughlin CR, van Karnebeek CDM, Al-Hertani W et al (2015) triple therapy with pyridoxine, arginine supplementation and dietary lysine restriction in pyridoxine-dependent epilepsy: eurodevelopmental outcome. Mol Genet Metab 116:35–43)	6	1			9					bs						numerous foci of restricted diffusion scattered throughout the bilateral anterior and posterior periventricular white matter	p		yes		SFp	ALDH7A1
Coughlin et al., 2015 (Coughlin CR, van Karnebeek CDM, Al-Hertani W et al (2015) triple therapy with pyridoxine, arginine supplementation and dietary lysine restriction in pyridoxine-dependent epilepsy: eurodevelopmental outcome. Mol Genet Metab 116:35–43)	6	3			7					bs					bs	T2 hyperintensities within the periventricular white matter in both twins	p	yes	yes	yes	SFp	ALDH7A1
Coughlin et al., 2015 (Coughlin CR, van Karnebeek CDM, Al-Hertani W et al (2015) triple therapy with pyridoxine, arginine supplementation and dietary lysine restriction in pyridoxine-dependent epilepsy: eurodevelopmental outcome. Mol Genet Metab 116:35–43)	6	4			7					bs					bs	T2 hyperintensities within the periventricular white matter in both twins	p	yes	yes	yes	SFp	ALDH7A1
Coughlin et al., 2015 (Coughlin CR, van Karnebeek CDM, Al-Hertani W et al (2015) triple therapy with pyridoxine, arginine supplementation and dietary lysine restriction in pyridoxine-dependent epilepsy: eurodevelopmental outcome. Mol Genet Metab 116:35–43)	6	5			3										bk, sp	bilateral temporal lobe hemorrhages and thalamic change	p		yes		SFp	ALDH7A1
Coughlin et al., 2015 (Coughlin CR, van Karnebeek CDM, Al-Hertani W et al (2015) triple therapy with pyridoxine, arginine supplementation and dietary lysine restriction in pyridoxine-dependent epilepsy: eurodevelopmental outcome. Mol Genet Metab 116:35–43)	6	6			3						F						p	yes	yes	yes	PRp	ALDH7A1
Dowa Y, Shiihara T, Akiyama T, et al. A case of pyridoxine-dependent epilepsy with novel ALDH7A1 mutations. Oxford Med Case Rep 2020;3:99-103	7	3	M	33	1	G	C+S+T			o					n	Thin corpus callosum, diffuse white matter signal abnormality, delayed myelination	f				SFp	ALDH7A1	DD
Emanuele G. Coci a, f, * , Luca Codutti b , Christian Fink c , Sophie Bartsch d , Gunnar Grüning e , Thomas Lücke f , Ingo Kurth d , Joachim Riedel a - Novel homozygous missense mutation in ALDH7A1 causes neonatal pyridoxine dependent epilepsy 2017	1	1	M	15	4	G	C			spw						9 months: hyperintense white matter region in the right cerebellar hemisphere compatible with gliosis, surrounded by edema	p a		yes			ALDH7A1	DD
Eric B. Segal; Zachary M. Grinspan; Arthur M. Mandel; Sidney M. Gospe Jr. (2011). Biomarkers Aiding Diagnosis of Atypical Presentation of Pyridoxine-Dependent Epilepsy. , 44(4), 0–291. doi:10.1016/j.pediatrneurol.2010.11.012	1	1	M	24	1	/				bk sb						(during the first week after birth and at age 1.5 years) thinning of the corpus callosum and optic chiasm	p a				SFp	ALDH7A1
Gibaud et al., 2021	28	8		348		G											p					ALDH7A1	N
Gibaud et al., 2021	28	23		336	1												p					ALDH7A1	DD
Gibaud et al., 2021	28	24			1	G											p					ALDH7A1
Gibaud et al., 2021	28	25			3	G	M															ALDH7A1
Gibaud et al., 2021	28	4		120	1		S										p					ALDH7A1	N
Gibaud et al., 2021	28	5		42	1	F+G											p					ALDH7A1	DD
Gibaud et al., 2021	28	10		60	1	G	M+S										p					ALDH7A1	DD
Gibaud et al., 2021	28	11		60	1	F+G	S										p					ALDH7A1	DD
Gibaud et al., 2021	28	16		144	1	G	M										p					ALDH7A1	DD
Gibaud et al., 2021	28	17		60	1	G											p					ALDH7A1	DD
Gibaud et al., 2021	28	18		72	1	F+G	M										p					ALDH7A1	N
Gibaud et al., 2021	28	19		144	1	F+G											p					ALDH7A1	N
Gibaud et al., 2021	28	20		60	1	G											p					ALDH7A1	DD
Gibaud et al., 2021	28	26		12	1	G																ALDH7A1	N
Gibaud et al., 2021	28	28		3	1	F	T+M+S															ALDH7A1	N
Gibaud et al., 2021	28	3		36	11	F	M										p					ALDH7A1	N
Gibaud et al., 2021	28	15		108	11	G											p					ALDH7A1	DD
Gibaud et al., 2021	28	7		36	2	F											p					ALDH7A1	DD
Gibaud et al., 2021	28	27		18	22	G	T															ALDH7A1	N
Gibaud et al., 2021	28	2		144	3	F+G											p					ALDH7A1	DD
Gibaud et al., 2021	28	13		96	7	G											p					ALDH7A1	DD
Gibaud et al., 2021	28	1		180	8	F	M										p					ALDH7A1	DD
Gibaud et al., 2021	28	21		60	330	F+G	A															ALDH7A1	DD
Gibaud et al., 2021	28	22		36	365	NO											p					ALDH7A1	N
Gibaud et al., 2021	28	6		18	90	F											p					ALDH7A1
Gibaud et al., 2021	28	12		12	90	F+G											p					ALDH7A1	DD
Gibaud et al., 2021	28	14		12	90	F											p					ALDH7A1	DD
Gibaud et al., 2021	28	9		72	120	F+G	S										p					ALDH7A1	DD
Gunter Scharer; Chad Brocker; Vasilis Vasiliou; Geralyn Creadon-Swindell; Renata C. Gallagher; Elaine Spector; Johan L. K. Van Hove (2010). The genotypic and phenotypic spectrum of pyridoxine-dependent epilepsy due to mutations inALDH7A1. , 33(5), 571–581. doi:10.1007/s10545-010-9187-2	15	3	M	24	7					n					o	At 1 year and 3 months, there was mild volume loss of white matter in the parietal-occipital lobes, thinning of the posterior corpus callosum, increased T2 and FLAIR signal in the frontal white matter, and a mega cisterna agna.	p					ALDH7A1	DD
Gunter Scharer; Chad Brocker; Vasilis Vasiliou; Geralyn Creadon-Swindell; Renata C. Gallagher; Elaine Spector; Johan L. K. Van Hove (2010). The genotypic and phenotypic spectrum of pyridoxine-dependent epilepsy due to mutations inALDH7A1. , 33(5), 571–581. doi:10.1007/s10545-010-9187-2	15	2	M	264	6										n	mild generalized volume loss and thin posterior ventricular white matter.	p a				SFp	ALDH7A1	DD
Gunter Scharer; Chad Brocker; Vasilis Vasiliou; Geralyn Creadon-Swindell; Renata C. Gallagher; Elaine Spector; Johan L. K. Van Hove (2010). The genotypic and phenotypic spectrum of pyridoxine-dependent epilepsy due to mutations inALDH7A1. , 33(5), 571–581. doi:10.1007/s10545-010-9187-2	15	1	F	84	9												p a				SFp	ALDH7A1	DD
Gunter Scharer; Chad Brocker; Vasilis Vasiliou; Geralyn Creadon-Swindell; Renata C. Gallagher; Elaine Spector; Johan L. K. Van Hove (2010). The genotypic and phenotypic spectrum of pyridoxine-dependent epilepsy due to mutations inALDH7A1. , 33(5), 571–581. doi:10.1007/s10545-010-9187-2	15	4	M	192																		ALDH7A1
Gunter Scharer; Chad Brocker; Vasilis Vasiliou; Geralyn Creadon-Swindell; Renata C. Gallagher; Elaine Spector; Johan L. K. Van Hove (2010). The genotypic and phenotypic spectrum of pyridoxine-dependent epilepsy due to mutations inALDH7A1. , 33(5), 571–581. doi:10.1007/s10545-010-9187-2	15	5	F	9																		ALDH7A1
Gunter Scharer; Chad Brocker; Vasilis Vasiliou; Geralyn Creadon-Swindell; Renata C. Gallagher; Elaine Spector; Johan L. K. Van Hove (2010). The genotypic and phenotypic spectrum of pyridoxine-dependent epilepsy due to mutations inALDH7A1. , 33(5), 571–581. doi:10.1007/s10545-010-9187-2	15	6	M	156																		ALDH7A1
Gunter Scharer; Chad Brocker; Vasilis Vasiliou; Geralyn Creadon-Swindell; Renata C. Gallagher; Elaine Spector; Johan L. K. Van Hove (2010). The genotypic and phenotypic spectrum of pyridoxine-dependent epilepsy due to mutations inALDH7A1. , 33(5), 571–581. doi:10.1007/s10545-010-9187-2	15	7	M	180																		ALDH7A1
Gunter Scharer; Chad Brocker; Vasilis Vasiliou; Geralyn Creadon-Swindell; Renata C. Gallagher; Elaine Spector; Johan L. K. Van Hove (2010). The genotypic and phenotypic spectrum of pyridoxine-dependent epilepsy due to mutations inALDH7A1. , 33(5), 571–581. doi:10.1007/s10545-010-9187-2	15	8	M	324																		ALDH7A1
Gunter Scharer; Chad Brocker; Vasilis Vasiliou; Geralyn Creadon-Swindell; Renata C. Gallagher; Elaine Spector; Johan L. K. Van Hove (2010). The genotypic and phenotypic spectrum of pyridoxine-dependent epilepsy due to mutations inALDH7A1. , 33(5), 571–581. doi:10.1007/s10545-010-9187-2	15	9	F	11																		ALDH7A1
Gunter Scharer; Chad Brocker; Vasilis Vasiliou; Geralyn Creadon-Swindell; Renata C. Gallagher; Elaine Spector; Johan L. K. Van Hove (2010). The genotypic and phenotypic spectrum of pyridoxine-dependent epilepsy due to mutations inALDH7A1. , 33(5), 571–581. doi:10.1007/s10545-010-9187-2	15	10	M	108																		ALDH7A1
Gunter Scharer; Chad Brocker; Vasilis Vasiliou; Geralyn Creadon-Swindell; Renata C. Gallagher; Elaine Spector; Johan L. K. Van Hove (2010). The genotypic and phenotypic spectrum of pyridoxine-dependent epilepsy due to mutations inALDH7A1. , 33(5), 571–581. doi:10.1007/s10545-010-9187-2	15	11	-																			ALDH7A1
Gunter Scharer; Chad Brocker; Vasilis Vasiliou; Geralyn Creadon-Swindell; Renata C. Gallagher; Elaine Spector; Johan L. K. Van Hove (2010). The genotypic and phenotypic spectrum of pyridoxine-dependent epilepsy due to mutations inALDH7A1. , 33(5), 571–581. doi:10.1007/s10545-010-9187-2	15	12	F	5																		ALDH7A1
Gunter Scharer; Chad Brocker; Vasilis Vasiliou; Geralyn Creadon-Swindell; Renata C. Gallagher; Elaine Spector; Johan L. K. Van Hove (2010). The genotypic and phenotypic spectrum of pyridoxine-dependent epilepsy due to mutations inALDH7A1. , 33(5), 571–581. doi:10.1007/s10545-010-9187-2	15	13	M	1																		ALDH7A1
Gunter Scharer; Chad Brocker; Vasilis Vasiliou; Geralyn Creadon-Swindell; Renata C. Gallagher; Elaine Spector; Johan L. K. Van Hove (2010). The genotypic and phenotypic spectrum of pyridoxine-dependent epilepsy due to mutations inALDH7A1. , 33(5), 571–581. doi:10.1007/s10545-010-9187-2	15	14	F	156																		ALDH7A1
Gunter Scharer; Chad Brocker; Vasilis Vasiliou; Geralyn Creadon-Swindell; Renata C. Gallagher; Elaine Spector; Johan L. K. Van Hove (2010). The genotypic and phenotypic spectrum of pyridoxine-dependent epilepsy due to mutations inALDH7A1. , 33(5), 571–581. doi:10.1007/s10545-010-9187-2	15	15	F	192																		ALDH7A1
Hande Gazeteci-Tekin et al., 2019	1	1	M		1				yes	bs	F					cerebral and cerebellar atrophy, a thin corpus callosum, and a subdural effusion	p a				SFp	ALDH7A1	DD+DI
irene Toldo, MD PhD, Claudia Bonardi, MD, Elisa Bettella, PhD, Roberta Polli, PhD, Giacomo Talenti, MD, Alberto Burlina, MD, Stefano Sartori, MD PhD, Alessandra Murgia, MD Brain Malformations Associated To Aldh7a1 Gene Mutations: Report Of A Novel Homozygous Mutation and Literature 2018	2	2	F		2	F				sb						Fetal MRI T2-weighted images, few spotted white matter hypointensities and focal left choroid plexus hemorrhage with tiny hemosiderin deposits in the occipital horns of the lateral ventricles. 18 days: n MRI performed at 18 days of life showed a large right ventricle diverticulum that displaced the right hemisphere laterally and pushed downward the cerebellum, which appeared dysplastic. The olfac…	p a				PRp	ALDH7A1
irene Toldo, MD PhD, Claudia Bonardi, MD, Elisa Bettella, PhD, Roberta Polli, PhD, Giacomo Talenti, MD, Alberto Burlina, MD, Stefano Sartori, MD PhD, Alessandra Murgia, MD Brain Malformations Associated To Aldh7a1 Gene Mutations: Report Of A Novel Homozygous Mutation and Literature 2018	2	1	M		1	F				sb						13 days: T2-weighted images, few spotted white matter hypointensities and focal left choroid plexus hemorrhage with tiny hemosiderin deposits in the occipital horns of the lateral ventricles	p a					ALDH7A1
Jagadeesh, Sujatha; Suresh, Beena; Murugan, V; Suresh, S; Salomans, G S; Struys, E A; Jacobs, C (2013). Pyridoxine-dependent epilepsy owing to antiquitin deficiency — mutation in the <i>ALDH7A1</i> gene. Paediatrics and International Child Health, 33(2), 113–115. doi:10.1179/2046905512Y.0000000028	1	1	F	96	7											diffuse cerebral and cerebellar atrophy						ALDH7A1	DD+DI
Jansen LA, Hevner RF, Roden WH, Hahn SH, Jung S, Gospe SM, Jr. Glial localization of antiquitin: implications for pyridoxine-dependent epilepsy. Ann Neurol. Jan 2014;75(1):22-32.	1	1	F	108	8											normat at 13 months. MRI at 20 months revealed porencephaly at the site of her surgical resection, thinning of the corpus callosum, signal abnormality of the white matter suggestive of gliosis in the periatrial region and posterior centrum semiovale, delay in myelination, bilateral high signal intensity in the hippocampus, and prominence of the cortical sulci	p a				SFp	ALDH7A1	DD
Jiao et al., 2021	12	5	M	72	1			yes	yes	o						1 y9 m:subarachnoid widened; posterior horn of lateral ventricle delayed myelination; corpus callosum hypoplasia	p a					ALDH7A1	DD
Jiao et al., 2021	12	1	F	108	8			yes	yes	o					n	3 m: Normal	p a					ALDH7A1	DD
Jiao et al., 2021	12	3	F	132	3			yes		o					n	normal	p a				SFp	ALDH7A1	DD
Jiao et al., 2021	12	9	M	96	150			yes		o					sp	normal	p a					ALDH7A1	N
Jiao et al., 2021	12	7	F	42	120		S	yes		hy					n		p a				SFp	ALDH7A1	DI
Jiao et al., 2021	12	11	F	84	75			yes		o					o	Normal	p a				ARp	ALDH7A1	DD
Jiao et al., 2021	12	10	M	6	120			yes		o							p				SFp	ALDH7A1	N
Jiao et al., 2021	12	4	F	72	6			yes							o	normal	p a					ALDH7A1	N
Jiao et al., 2021	12	12	F	8																		ALDH7A1	M
Jiao et al., 2021	12	6	F	0.03	3																	ALDH7A1	M
Jiao et al., 2021	12	2	M	31	9			yes							n		p a				SFp	ALDH7A1	N
Jiao et al., 2021	12	8	F	4	60		S										p					ALDH7A1	M
Jiao et al., 2022	11	1	F	103	30		S	yes		hy		S			hy n	normal	p					ALDH7A1	DD+DI
Jiao et al., 2022	11	4	M	50	30	G	S	yes	yes	hy						Brain atrophy	p a					ALDH7A1	DD+DI
Jiao et al., 2022	11	3	M	41	15		S			bs						corpus callosum hypoplasia	p					ALDH7A1	DD+DI
Jiao, Xue et al., 2019	33	26	F	35	1	G	TC	yes								1m 12d: normal	p a				SFp	ALDH7A1	N
Jiao, Xue et al., 2019	33	25	M	15	2		S	yes							bs	1m: corpus callosum hypoplasia	p a				SFp	ALDH7A1	DD
Jiao, Xue et al., 2019	33	22	F	16	1	F+G	TC								n	1m:normal	p				SFp	ALDH7A1	N
Jiao, Xue et al., 2019	33	21	M	20	8	F	S		yes						o	1m:normal	p a				SFp	ALDH7A1	N
Jiao, Xue et al., 2019	33	18	M	124	90	F	M		yes						o	1y 8m: brain atrophy	p a				SFp	ALDH7A1	N
Jiao, Xue et al., 2019	33	30	F	21	150		S	yes							o	1y: normal	p a				SFp	ALDH7A1	DD
Jiao, Xue et al., 2019	33	15	F	73	1	F									n	2m 19d: subarachnoid widened	p a				SFp	ALDH7A1	DD
Jiao, Xue et al., 2019	33	19	F	80	180	F			yes						o	2y3m: enlarged ventricles	p a				SFp	ALDH7A1	N
Jiao, Xue et al., 2019	33	23	M	18	7	G	TC	yes	yes						o	4m: normal	p a				SFp	ALDH7A1	N
Jiao, Xue et al., 2019	33	16	F	36	45	F			yes						o	4y 20d: normal	p a				SFp	ALDH7A1	N
Jiao, Xue et al., 2019	33	27	F	118	3			yes								4y: normal	p a				SFp	ALDH7A1	DD
Jiao, Xue et al., 2019	33	17	F	77	30	F+G	TC		yes						o	7m:normal	p a				SFp	ALDH7A1	DD
Jiao, Xue et al., 2019	33	13	M	56	10	F									n	normal	p a				SFp	ALDH7A1	DD
Jiao, Xue et al., 2019	33	28	F	58	6			yes								normal	p a				SFp	ALDH7A1	N
Jiao, Xue et al., 2019	33	20	F	72	75	F									o	normal	p a				ARp	ALDH7A1	DD
Jiao, Xue et al., 2019	33	31	M	87	150			yes							sp o	normal	p a				SFp	ALDH7A1	N
Jiao, Xue et al., 2019	33	14	F	84	395	F+G	TC		yes						sw	normal	p a				SFp	ALDH7A1	DD
Jiao, Xue et al., 2019	33	24	F	65	90			yes									p				SFp	ALDH7A1	N
Jiao, Xue et al., 2019	33	29	F	28	120		S	yes							hy		p a				SFp	ALDH7A1	DD
Jiao, Xue et al., 2019 (primi 12 casi già descritti da Xue 2015-2016)	33	2	M	64	90	F				n					n	abnormal white matter signal, subarachnoid widened, enlarged ventricles	p a				SFp	ALDH7A1	DD
Jiao, Xue et al., 2019 (primi 12 casi già descritti da Xue 2015-2016)	33	1	F	57	2	F				o					n	day 17: abnormal white matter signal	p a				SFp	ALDH7A1	DD
Jiao, Xue et al., 2019 (primi 12 casi già descritti da Xue 2015-2016)	33	5	M	61	30	F									o	10 d: normal	p a				SFp	ALDH7A1	DD
Jiao, Xue et al., 2019 (primi 12 casi già descritti da Xue 2015-2016)	33	3	M	67	1	F			yes							1y 9 m: corpus callosum hypoplasia, posteior horn of lateral ventricle delayed myelination	p a				SFp	ALDH7A1	DD
Jiao, Xue et al., 2019 (primi 12 casi già descritti da Xue 2015-2016)	33	6	F	93	8	F			yes						o	3m: normal	p a				SFp	ALDH7A1	N
Jiao, Xue et al., 2019 (primi 12 casi già descritti da Xue 2015-2016)	33	8	M	74	1	F										4m: diffusely delayed myelination; cerebral white matter dysplasia, enlarged ventricles	p a				SFp	ALDH7A1	DD
Jiao, Xue et al., 2019 (primi 12 casi già descritti da Xue 2015-2016)	33	9	M	88	60	F									n	abnormal	p a				SFp	ALDH7A1	DD
Jiao, Xue et al., 2019 (primi 12 casi già descritti da Xue 2015-2016)	33	11	F	45	5	F			yes						o	normal	p a				SFp	ALDH7A1	N
Jiao, Xue et al., 2019 (primi 12 casi già descritti da Xue 2015-2016)	33	10	M	50	8	F			yes						o	normal	p a				SFp	ALDH7A1	DD
Jiao, Xue et al., 2019 (primi 12 casi già descritti da Xue 2015-2016)	33	12	F	84	150	F+G	TC		yes						n	normal	p a				SFp	ALDH7A1	DD
Jiao, Xue et al., 2019 (primi 12 casi già descritti da Xue 2015-2016)	33	4	M	86	1	F											p a				SFp	ALDH7A1	DD
Jiao, Xue et al., 2019 (primi 12 casi già descritti da Xue 2015-2016)	33	7	M	18	9	F											p				SFp	ALDH7A1	N
Kaczorowska, M.; Kmiec, T.; Jakobs, C.; Kacinski, M.; Kroczka, S.; Salomons, G. S.; Struys, E. A.; Jozwiak, S. (2008). Pyridoxine-Dependent Seizures Caused by Alpha Amino Adipic Semialdehyde Dehydrogenase Deficiency: The First Polish Case with Confirmed Biochemical and Molecular Pathology. Journal of Child Neurology, 23(12), 1455–1459. doi:10.1177/0883073808318543	1	1	F	72	2	F+G	T			o	F			yes	bk, shsw, sp	one focus, within the left thalamus, with a high signal on T1-weighted images, a low signal on T2-weighted images, and fluid-attenuated inversion recovery sequence. (4 yo) progressive gray and white matter atrophy within cerebrum and cerebellum, with the thickness of cerebral gray matter mantle up to 0.5 cm, and significant thinning of the corpus callosum.	p a				SFp	ALDH7A1	DD
Kaur et al., 2021	1	1	F	11	270	G	TC+S			bs	G					Brain MRI at day 8 of illness: a axial T2w and b axial FLAIR image shows the presence of periventricular hyperintensity. Axial diffusion-weighted c, d images show the presence of diffusion restriction in the periventricular region, posteromedial thalami, and dorsal tegmental tracts (FIG)	p a				SFp	ALDH7A1
Kava et al., 2019	1	1	F	50	6					bk, shw					n	(first days of life): diffusely abnormal WM throughout both cerebral hemispheres with sparing of the basal ganglia, brain stem and cerebellum; (1 mo): interval cerebral volume loss with improvement in the cerebral white matter T2 signal. Resolution of the abnormal increased T2 signal within the cerebral WM since the previous MRI; (2 y) significant improvement in the WM signal throughout the cereb…	p a	yes			SFp	ALDH7A1	LD
Kevasan et al., 2020	1	1	M	13	3		C+T			o	F+G			yes		markedly thinned‑out corpus callosum with colpocephaly; (18 mo): hydrocephalus	p a					ALDH7A1	LD
Kluger, G.; Blank, R.; Paul, K.; Paschke, E.; Jansen, E.; Jakobs, C.; Wörle, H.; Plecko, B. (2008). Pyridoxine-dependent Epilepsy: Normal Outcome in a Patient with Late Diagnosis after Prolonged Status Epilepticus Causing Cortical Blindness. Neuropediatrics, 39(5), 276–279. doi:10.1055/s-0029-1202833	1	1	M	31	10	G	TC			o	F+G	TC+M		yes			p a				SFp	ALDH7A1	N
Lee et al., 2020	4	1			6										o		p				SFp	ALDH7A1	N
Lee et al., 2020	4	2			6										n		p				ARp	ALDH7A1	DI
Lee et al., 2020	4	3			330										n		p				SFp	ALDH7A1	N
Lee et al., 2020	4	4			330										n		p				SFp	ALDH7A1	N
Levinus A. Bok; Natasha M. Maurits; Michèl A. Willemsen; Cornelis Jakobs; Laura K. Teune; Bwee Tien Poll-The; Irenaeus F. De Coo; Mona C. Toet; Eveline E. Hagebeuk; Oebele F. Brouwer; Johannes H. Van Der Hoeven; Deborah A. Sival (2010). The EEG response to pyridoxine-IV neither identifies nor excludes pyridoxine-dependent epilepsy. , 51(12), 2406–2411. doi:10.1111/j.1528-1167.2010.02747.x	10	3			1	G	T															ALDH7A1
Levinus A. Bok; Natasha M. Maurits; Michèl A. Willemsen; Cornelis Jakobs; Laura K. Teune; Bwee Tien Poll-The; Irenaeus F. De Coo; Mona C. Toet; Eveline E. Hagebeuk; Oebele F. Brouwer; Johannes H. Van Der Hoeven; Deborah A. Sival (2010). The EEG response to pyridoxine-IV neither identifies nor excludes pyridoxine-dependent epilepsy. , 51(12), 2406–2411. doi:10.1111/j.1528-1167.2010.02747.x	10	1			1	G	M															ALDH7A1
Levinus A. Bok; Natasha M. Maurits; Michèl A. Willemsen; Cornelis Jakobs; Laura K. Teune; Bwee Tien Poll-The; Irenaeus F. De Coo; Mona C. Toet; Eveline E. Hagebeuk; Oebele F. Brouwer; Johannes H. Van Der Hoeven; Deborah A. Sival (2010). The EEG response to pyridoxine-IV neither identifies nor excludes pyridoxine-dependent epilepsy. , 51(12), 2406–2411. doi:10.1111/j.1528-1167.2010.02747.x	10	2			1		?															ALDH7A1
Levinus A. Bok; Natasha M. Maurits; Michèl A. Willemsen; Cornelis Jakobs; Laura K. Teune; Bwee Tien Poll-The; Irenaeus F. De Coo; Mona C. Toet; Eveline E. Hagebeuk; Oebele F. Brouwer; Johannes H. Van Der Hoeven; Deborah A. Sival (2010). The EEG response to pyridoxine-IV neither identifies nor excludes pyridoxine-dependent epilepsy. , 51(12), 2406–2411. doi:10.1111/j.1528-1167.2010.02747.x	10	4			1	G	M															ALDH7A1
Levinus A. Bok; Natasha M. Maurits; Michèl A. Willemsen; Cornelis Jakobs; Laura K. Teune; Bwee Tien Poll-The; Irenaeus F. De Coo; Mona C. Toet; Eveline E. Hagebeuk; Oebele F. Brouwer; Johannes H. Van Der Hoeven; Deborah A. Sival (2010). The EEG response to pyridoxine-IV neither identifies nor excludes pyridoxine-dependent epilepsy. , 51(12), 2406–2411. doi:10.1111/j.1528-1167.2010.02747.x	10	6			1	G	TC															ALDH7A1
Levinus A. Bok; Natasha M. Maurits; Michèl A. Willemsen; Cornelis Jakobs; Laura K. Teune; Bwee Tien Poll-The; Irenaeus F. De Coo; Mona C. Toet; Eveline E. Hagebeuk; Oebele F. Brouwer; Johannes H. Van Der Hoeven; Deborah A. Sival (2010). The EEG response to pyridoxine-IV neither identifies nor excludes pyridoxine-dependent epilepsy. , 51(12), 2406–2411. doi:10.1111/j.1528-1167.2010.02747.x	10	5			2		?															ALDH7A1
Mahajnah et al., 2016	1	1	M														p	yes	yes	yes		ALDH7A1	DD+NQI
Malcolm Proudfoot • Philip Jardine • Agne Straukiene • Rupert Noad • Andrew Parrish • Sian llard Stuart Weatherby Long-Term Follow-up of a Successfully Treated Case of Congenital Pyridoxine-Dependent Epilepsy 2012	1	1	F	504	1	G			yes													ALDH7A1						ALDH7A1 heterozygosity for a missense mutation c.1279G>C (p.E427Q) in exon 14 and a cryptic splicing mutation c.834G>A (p.V250V) in exon 9.	ALDH7A1	WAIS IQ 75
Melissa Cirillo, MDa,b, Charu Venkatesan, MD, PhDa,b, John J. Millichap, MDb,c, Cynthia V. Stack, MDa,b, Douglas R. Nordli, Jr, MD - Case Report: Intravenous and Oral Pyridoxine Trial for Diagnosis of Pyridoxine-Dependent Epilepsy (2015)	2	1	F		5	G	M+T			shw					bk, n	ndr	p a				SFp	ALDH7A1	N
Mercimek-Mahmutoglu, S.; Horvath, G. A.; Coulter-Mackie, M.; Nelson, T.; Waters, P. J.; Sargent, M.; Struys, E.; Jakobs, C.; Stockler-Ipsiroglu, S.; Connolly, M. B. (2012). Profound Neonatal Hypoglycemia and Lactic Acidosis Caused by Pyridoxine-Dependent Epilepsy. PEDIATRICS, 129(5), e1368–e1372. doi:10.1542/peds.2011-0123	1	1	M	13	6	F	TC			bk, shw	G	M			sp w	bilateral symmetrical inferior temporal lobe hemorrhages, petechial hemorrhages in the cerebellum and supratentorial brain, small amounts of intraventricular blood, restricted diffusion in bilateral ventrolateral thalami, in midbrain, and, to a lesser extent, in the dorsal pons (Figs 1 and 2).	p f a				SFp	ALDH7A1	DD
Milh, M. et al. Atypical pyridoxine-dependent epilepsy due to a pseudoexon in ALDH7A1. Mol. Genet. Metab. 105, 684–686 (2012).	2	1	F	132	270	G	C		yes						n	normal	p a				SFp	ALDH7A1	DI
Milh, M. et al. Atypical pyridoxine-dependent epilepsy due to a pseudoexon in ALDH7A1. Mol. Genet. Metab. 105, 684–686 (2012).	2	2	M	12	120												p					ALDH7A1
Millet A, Salomons GS, Cneude F, Corne C, Debillon T, Jakobs C, Struys E, Hamelin S. Novel mutations in pyridoxine-dependent epilepsy. Eur J Paediatr Neurol. 2011 Jan;15(1):74-7. doi: 10.1016/j.ejpn.2010.03.011. Epub 2010 Apr 28. PMID: 20427214.	1	1	M													Normal	p a				SFp	ALDH7A1
Mills, P. B.; Footitt, E. J.; Mills, K. A.; Tuschl, K.; Aylett, S.; Varadkar, S.; Hemingway, C.; Marlow, N.; Rennie, J.; Baxter, P.; Dulac, O.; Nabbout, R.; Craigen, W. J.; Schmitt, B.; Feillet, F.; Christensen, E.; De Lonlay, P.; Pike, M. G.; Hughes, M. I.; Struys, E. A.; Jakobs, C.; Zuberi, S. M.; Clayton, P. T. (2010). Genotypic and phenotypic spectrum of pyridoxine-dependent epilepsy (ALDH7A1…	37	36	M		6					o				yes	sp, shw	reported as showing a venous sinus thrombosis (not available for review). MRI scan at 2y 9mo was reported as follows: Moderate dilatation of lateral and third ventricles and to a lesser degree the fourth ventricle. Left lateral ventricle is more dilated than the right and there is an irregular appearance of its walls. Periventricular high signal is noted on the flair sequence suggesting white mat…	p a				SFp	ALDH7A1
Mills, P. B.; Footitt, E. J.; Mills, K. A.; Tuschl, K.; Aylett, S.; Varadkar, S.; Hemingway, C.; Marlow, N.; Rennie, J.; Baxter, P.; Dulac, O.; Nabbout, R.; Craigen, W. J.; Schmitt, B.; Feillet, F.; Christensen, E.; De Lonlay, P.; Pike, M. G.; Hughes, M. I.; Struys, E. A.; Jakobs, C.; Zuberi, S. M.; Clayton, P. T. (2010). Genotypic and phenotypic spectrum of pyridoxine-dependent epilepsy (ALDH7A1…	37	2	F		7	G		yes		bk						fetal MRI showed normal anatomy with mild ventriculomegaly. post natal MRI was performed at 3 days of age which showed enlarged posterior ventricles with irregular walls and foci of petechia haemorrhage in periventricular white matter with some deep white matter lesions consistent with periventricular leucomalacia. 4th monyh MRI showed enlargement of the lateral and third ventricles with a backgr…	p a				ARp	ALDH7A1	DD
Mills, P. B.; Footitt, E. J.; Mills, K. A.; Tuschl, K.; Aylett, S.; Varadkar, S.; Hemingway, C.; Marlow, N.; Rennie, J.; Baxter, P.; Dulac, O.; Nabbout, R.; Craigen, W. J.; Schmitt, B.; Feillet, F.; Christensen, E.; De Lonlay, P.; Pike, M. G.; Hughes, M. I.; Struys, E. A.; Jakobs, C.; Zuberi, S. M.; Clayton, P. T. (2010). Genotypic and phenotypic spectrum of pyridoxine-dependent epilepsy (ALDH7A1…	37	22			240	G	C+T			n							p a				SFp	ALDH7A1	N
Mills, P. B.; Footitt, E. J.; Mills, K. A.; Tuschl, K.; Aylett, S.; Varadkar, S.; Hemingway, C.; Marlow, N.; Rennie, J.; Baxter, P.; Dulac, O.; Nabbout, R.; Craigen, W. J.; Schmitt, B.; Feillet, F.; Christensen, E.; De Lonlay, P.; Pike, M. G.; Hughes, M. I.; Struys, E. A.; Jakobs, C.; Zuberi, S. M.; Clayton, P. T. (2010). Genotypic and phenotypic spectrum of pyridoxine-dependent epilepsy (ALDH7A1…	37	4	F	36	1					b, sw						complete agenesis of the corpus callosum and subependymal grey matter heterotopia at the tips of the temporal horns. The cerebellum also appeared slightly hypoplastic.	p a				SFp	ALDH7A1	DD
Mills, P. B.; Footitt, E. J.; Mills, K. A.; Tuschl, K.; Aylett, S.; Varadkar, S.; Hemingway, C.; Marlow, N.; Rennie, J.; Baxter, P.; Dulac, O.; Nabbout, R.; Craigen, W. J.; Schmitt, B.; Feillet, F.; Christensen, E.; De Lonlay, P.; Pike, M. G.; Hughes, M. I.; Struys, E. A.; Jakobs, C.; Zuberi, S. M.; Clayton, P. T. (2010). Genotypic and phenotypic spectrum of pyridoxine-dependent epilepsy (ALDH7A1…	37	1	F		1					bs							p				SFp	ALDH7A1	M
Mills, P. B.; Footitt, E. J.; Mills, K. A.; Tuschl, K.; Aylett, S.; Varadkar, S.; Hemingway, C.; Marlow, N.; Rennie, J.; Baxter, P.; Dulac, O.; Nabbout, R.; Craigen, W. J.; Schmitt, B.; Feillet, F.; Christensen, E.; De Lonlay, P.; Pike, M. G.; Hughes, M. I.; Struys, E. A.; Jakobs, C.; Zuberi, S. M.; Clayton, P. T. (2010). Genotypic and phenotypic spectrum of pyridoxine-dependent epilepsy (ALDH7A1…	37	21			420	G	M			o					sp	normal.					SFp	ALDH7A1	N
Mills, P. B.; Footitt, E. J.; Mills, K. A.; Tuschl, K.; Aylett, S.; Varadkar, S.; Hemingway, C.; Marlow, N.; Rennie, J.; Baxter, P.; Dulac, O.; Nabbout, R.; Craigen, W. J.; Schmitt, B.; Feillet, F.; Christensen, E.; De Lonlay, P.; Pike, M. G.; Hughes, M. I.; Struys, E. A.; Jakobs, C.; Zuberi, S. M.; Clayton, P. T. (2010). Genotypic and phenotypic spectrum of pyridoxine-dependent epilepsy (ALDH7A1…	37	12	F		8											MRI was reported as normal but ictal SPECT imaging showed increased uptake in the right posterior temporal parietal and occipital regions.	p				ARa	ALDH7A1
Mills, P. B.; Footitt, E. J.; Mills, K. A.; Tuschl, K.; Aylett, S.; Varadkar, S.; Hemingway, C.; Marlow, N.; Rennie, J.; Baxter, P.; Dulac, O.; Nabbout, R.; Craigen, W. J.; Schmitt, B.; Feillet, F.; Christensen, E.; De Lonlay, P.; Pike, M. G.; Hughes, M. I.; Struys, E. A.; Jakobs, C.; Zuberi, S. M.; Clayton, P. T. (2010). Genotypic and phenotypic spectrum of pyridoxine-dependent epilepsy (ALDH7A1…	37	29																				ALDH7A1
Mills, P. B.; Footitt, E. J.; Mills, K. A.; Tuschl, K.; Aylett, S.; Varadkar, S.; Hemingway, C.; Marlow, N.; Rennie, J.; Baxter, P.; Dulac, O.; Nabbout, R.; Craigen, W. J.; Schmitt, B.; Feillet, F.; Christensen, E.; De Lonlay, P.; Pike, M. G.; Hughes, M. I.; Struys, E. A.; Jakobs, C.; Zuberi, S. M.; Clayton, P. T. (2010). Genotypic and phenotypic spectrum of pyridoxine-dependent epilepsy (ALDH7A1…	37	37																				ALDH7A1
Mills, P. B.; Footitt, E. J.; Mills, K. A.; Tuschl, K.; Aylett, S.; Varadkar, S.; Hemingway, C.; Marlow, N.; Rennie, J.; Baxter, P.; Dulac, O.; Nabbout, R.; Craigen, W. J.; Schmitt, B.; Feillet, F.; Christensen, E.; De Lonlay, P.; Pike, M. G.; Hughes, M. I.; Struys, E. A.; Jakobs, C.; Zuberi, S. M.; Clayton, P. T. (2010). Genotypic and phenotypic spectrum of pyridoxine-dependent epilepsy (ALDH7A1…	37	6			1																	ALDH7A1
Mills, P. B.; Footitt, E. J.; Mills, K. A.; Tuschl, K.; Aylett, S.; Varadkar, S.; Hemingway, C.; Marlow, N.; Rennie, J.; Baxter, P.; Dulac, O.; Nabbout, R.; Craigen, W. J.; Schmitt, B.; Feillet, F.; Christensen, E.; De Lonlay, P.; Pike, M. G.; Hughes, M. I.; Struys, E. A.; Jakobs, C.; Zuberi, S. M.; Clayton, P. T. (2010). Genotypic and phenotypic spectrum of pyridoxine-dependent epilepsy (ALDH7A1…	37	10			1												p				SFp	ALDH7A1
Mills, P. B.; Footitt, E. J.; Mills, K. A.; Tuschl, K.; Aylett, S.; Varadkar, S.; Hemingway, C.; Marlow, N.; Rennie, J.; Baxter, P.; Dulac, O.; Nabbout, R.; Craigen, W. J.; Schmitt, B.; Feillet, F.; Christensen, E.; De Lonlay, P.; Pike, M. G.; Hughes, M. I.; Struys, E. A.; Jakobs, C.; Zuberi, S. M.; Clayton, P. T. (2010). Genotypic and phenotypic spectrum of pyridoxine-dependent epilepsy (ALDH7A1…	37	11			1																	ALDH7A1
Mills, P. B.; Footitt, E. J.; Mills, K. A.; Tuschl, K.; Aylett, S.; Varadkar, S.; Hemingway, C.; Marlow, N.; Rennie, J.; Baxter, P.; Dulac, O.; Nabbout, R.; Craigen, W. J.; Schmitt, B.; Feillet, F.; Christensen, E.; De Lonlay, P.; Pike, M. G.; Hughes, M. I.; Struys, E. A.; Jakobs, C.; Zuberi, S. M.; Clayton, P. T. (2010). Genotypic and phenotypic spectrum of pyridoxine-dependent epilepsy (ALDH7A1…	37	14			1	F	M						yes				p a				SFp	ALDH7A1	BC
Mills, P. B.; Footitt, E. J.; Mills, K. A.; Tuschl, K.; Aylett, S.; Varadkar, S.; Hemingway, C.; Marlow, N.; Rennie, J.; Baxter, P.; Dulac, O.; Nabbout, R.; Craigen, W. J.; Schmitt, B.; Feillet, F.; Christensen, E.; De Lonlay, P.; Pike, M. G.; Hughes, M. I.; Struys, E. A.; Jakobs, C.; Zuberi, S. M.; Clayton, P. T. (2010). Genotypic and phenotypic spectrum of pyridoxine-dependent epilepsy (ALDH7A1…	37	19			1																	ALDH7A1
Mills, P. B.; Footitt, E. J.; Mills, K. A.; Tuschl, K.; Aylett, S.; Varadkar, S.; Hemingway, C.; Marlow, N.; Rennie, J.; Baxter, P.; Dulac, O.; Nabbout, R.; Craigen, W. J.; Schmitt, B.; Feillet, F.; Christensen, E.; De Lonlay, P.; Pike, M. G.; Hughes, M. I.; Struys, E. A.; Jakobs, C.; Zuberi, S. M.; Clayton, P. T. (2010). Genotypic and phenotypic spectrum of pyridoxine-dependent epilepsy (ALDH7A1…	37	23			1												p a					ALDH7A1
Mills, P. B.; Footitt, E. J.; Mills, K. A.; Tuschl, K.; Aylett, S.; Varadkar, S.; Hemingway, C.; Marlow, N.; Rennie, J.; Baxter, P.; Dulac, O.; Nabbout, R.; Craigen, W. J.; Schmitt, B.; Feillet, F.; Christensen, E.; De Lonlay, P.; Pike, M. G.; Hughes, M. I.; Struys, E. A.; Jakobs, C.; Zuberi, S. M.; Clayton, P. T. (2010). Genotypic and phenotypic spectrum of pyridoxine-dependent epilepsy (ALDH7A1…	37	24			1																	ALDH7A1
Mills, P. B.; Footitt, E. J.; Mills, K. A.; Tuschl, K.; Aylett, S.; Varadkar, S.; Hemingway, C.; Marlow, N.; Rennie, J.; Baxter, P.; Dulac, O.; Nabbout, R.; Craigen, W. J.; Schmitt, B.; Feillet, F.; Christensen, E.; De Lonlay, P.; Pike, M. G.; Hughes, M. I.; Struys, E. A.; Jakobs, C.; Zuberi, S. M.; Clayton, P. T. (2010). Genotypic and phenotypic spectrum of pyridoxine-dependent epilepsy (ALDH7A1…	37	25			1																	ALDH7A1
Mills, P. B.; Footitt, E. J.; Mills, K. A.; Tuschl, K.; Aylett, S.; Varadkar, S.; Hemingway, C.; Marlow, N.; Rennie, J.; Baxter, P.; Dulac, O.; Nabbout, R.; Craigen, W. J.; Schmitt, B.; Feillet, F.; Christensen, E.; De Lonlay, P.; Pike, M. G.; Hughes, M. I.; Struys, E. A.; Jakobs, C.; Zuberi, S. M.; Clayton, P. T. (2010). Genotypic and phenotypic spectrum of pyridoxine-dependent epilepsy (ALDH7A1…	37	26			1																	ALDH7A1
Mills, P. B.; Footitt, E. J.; Mills, K. A.; Tuschl, K.; Aylett, S.; Varadkar, S.; Hemingway, C.; Marlow, N.; Rennie, J.; Baxter, P.; Dulac, O.; Nabbout, R.; Craigen, W. J.; Schmitt, B.; Feillet, F.; Christensen, E.; De Lonlay, P.; Pike, M. G.; Hughes, M. I.; Struys, E. A.; Jakobs, C.; Zuberi, S. M.; Clayton, P. T. (2010). Genotypic and phenotypic spectrum of pyridoxine-dependent epilepsy (ALDH7A1…	37	27			1																	ALDH7A1
Mills, P. B.; Footitt, E. J.; Mills, K. A.; Tuschl, K.; Aylett, S.; Varadkar, S.; Hemingway, C.; Marlow, N.; Rennie, J.; Baxter, P.; Dulac, O.; Nabbout, R.; Craigen, W. J.; Schmitt, B.; Feillet, F.; Christensen, E.; De Lonlay, P.; Pike, M. G.; Hughes, M. I.; Struys, E. A.; Jakobs, C.; Zuberi, S. M.; Clayton, P. T. (2010). Genotypic and phenotypic spectrum of pyridoxine-dependent epilepsy (ALDH7A1…	37	17			14																	ALDH7A1
Mills, P. B.; Footitt, E. J.; Mills, K. A.; Tuschl, K.; Aylett, S.; Varadkar, S.; Hemingway, C.; Marlow, N.; Rennie, J.; Baxter, P.; Dulac, O.; Nabbout, R.; Craigen, W. J.; Schmitt, B.; Feillet, F.; Christensen, E.; De Lonlay, P.; Pike, M. G.; Hughes, M. I.; Struys, E. A.; Jakobs, C.; Zuberi, S. M.; Clayton, P. T. (2010). Genotypic and phenotypic spectrum of pyridoxine-dependent epilepsy (ALDH7A1…	37	3			2																	ALDH7A1
Mills, P. B.; Footitt, E. J.; Mills, K. A.; Tuschl, K.; Aylett, S.; Varadkar, S.; Hemingway, C.; Marlow, N.; Rennie, J.; Baxter, P.; Dulac, O.; Nabbout, R.; Craigen, W. J.; Schmitt, B.; Feillet, F.; Christensen, E.; De Lonlay, P.; Pike, M. G.; Hughes, M. I.; Struys, E. A.; Jakobs, C.; Zuberi, S. M.; Clayton, P. T. (2010). Genotypic and phenotypic spectrum of pyridoxine-dependent epilepsy (ALDH7A1…	37	15			2																	ALDH7A1
Mills, P. B.; Footitt, E. J.; Mills, K. A.; Tuschl, K.; Aylett, S.; Varadkar, S.; Hemingway, C.; Marlow, N.; Rennie, J.; Baxter, P.; Dulac, O.; Nabbout, R.; Craigen, W. J.; Schmitt, B.; Feillet, F.; Christensen, E.; De Lonlay, P.; Pike, M. G.; Hughes, M. I.; Struys, E. A.; Jakobs, C.; Zuberi, S. M.; Clayton, P. T. (2010). Genotypic and phenotypic spectrum of pyridoxine-dependent epilepsy (ALDH7A1…	37	7			3																	ALDH7A1
Mills, P. B.; Footitt, E. J.; Mills, K. A.; Tuschl, K.; Aylett, S.; Varadkar, S.; Hemingway, C.; Marlow, N.; Rennie, J.; Baxter, P.; Dulac, O.; Nabbout, R.; Craigen, W. J.; Schmitt, B.; Feillet, F.; Christensen, E.; De Lonlay, P.; Pike, M. G.; Hughes, M. I.; Struys, E. A.; Jakobs, C.; Zuberi, S. M.; Clayton, P. T. (2010). Genotypic and phenotypic spectrum of pyridoxine-dependent epilepsy (ALDH7A1…	37	8			3																	ALDH7A1
Mills, P. B.; Footitt, E. J.; Mills, K. A.; Tuschl, K.; Aylett, S.; Varadkar, S.; Hemingway, C.; Marlow, N.; Rennie, J.; Baxter, P.; Dulac, O.; Nabbout, R.; Craigen, W. J.; Schmitt, B.; Feillet, F.; Christensen, E.; De Lonlay, P.; Pike, M. G.; Hughes, M. I.; Struys, E. A.; Jakobs, C.; Zuberi, S. M.; Clayton, P. T. (2010). Genotypic and phenotypic spectrum of pyridoxine-dependent epilepsy (ALDH7A1…	37	28			3																	ALDH7A1
Mills, P. B.; Footitt, E. J.; Mills, K. A.; Tuschl, K.; Aylett, S.; Varadkar, S.; Hemingway, C.; Marlow, N.; Rennie, J.; Baxter, P.; Dulac, O.; Nabbout, R.; Craigen, W. J.; Schmitt, B.; Feillet, F.; Christensen, E.; De Lonlay, P.; Pike, M. G.; Hughes, M. I.; Struys, E. A.; Jakobs, C.; Zuberi, S. M.; Clayton, P. T. (2010). Genotypic and phenotypic spectrum of pyridoxine-dependent epilepsy (ALDH7A1…	37	30			3																	ALDH7A1
Mills, P. B.; Footitt, E. J.; Mills, K. A.; Tuschl, K.; Aylett, S.; Varadkar, S.; Hemingway, C.; Marlow, N.; Rennie, J.; Baxter, P.; Dulac, O.; Nabbout, R.; Craigen, W. J.; Schmitt, B.; Feillet, F.; Christensen, E.; De Lonlay, P.; Pike, M. G.; Hughes, M. I.; Struys, E. A.; Jakobs, C.; Zuberi, S. M.; Clayton, P. T. (2010). Genotypic and phenotypic spectrum of pyridoxine-dependent epilepsy (ALDH7A1…	37	31			3																	ALDH7A1
Mills, P. B.; Footitt, E. J.; Mills, K. A.; Tuschl, K.; Aylett, S.; Varadkar, S.; Hemingway, C.; Marlow, N.; Rennie, J.; Baxter, P.; Dulac, O.; Nabbout, R.; Craigen, W. J.; Schmitt, B.; Feillet, F.; Christensen, E.; De Lonlay, P.; Pike, M. G.; Hughes, M. I.; Struys, E. A.; Jakobs, C.; Zuberi, S. M.; Clayton, P. T. (2010). Genotypic and phenotypic spectrum of pyridoxine-dependent epilepsy (ALDH7A1…	37	32			3																	ALDH7A1
Mills, P. B.; Footitt, E. J.; Mills, K. A.; Tuschl, K.; Aylett, S.; Varadkar, S.; Hemingway, C.; Marlow, N.; Rennie, J.; Baxter, P.; Dulac, O.; Nabbout, R.; Craigen, W. J.; Schmitt, B.; Feillet, F.; Christensen, E.; De Lonlay, P.; Pike, M. G.; Hughes, M. I.; Struys, E. A.; Jakobs, C.; Zuberi, S. M.; Clayton, P. T. (2010). Genotypic and phenotypic spectrum of pyridoxine-dependent epilepsy (ALDH7A1…	37	33			3																	ALDH7A1
Mills, P. B.; Footitt, E. J.; Mills, K. A.; Tuschl, K.; Aylett, S.; Varadkar, S.; Hemingway, C.; Marlow, N.; Rennie, J.; Baxter, P.; Dulac, O.; Nabbout, R.; Craigen, W. J.; Schmitt, B.; Feillet, F.; Christensen, E.; De Lonlay, P.; Pike, M. G.; Hughes, M. I.; Struys, E. A.; Jakobs, C.; Zuberi, S. M.; Clayton, P. T. (2010). Genotypic and phenotypic spectrum of pyridoxine-dependent epilepsy (ALDH7A1…	37	34			3																	ALDH7A1
Mills, P. B.; Footitt, E. J.; Mills, K. A.; Tuschl, K.; Aylett, S.; Varadkar, S.; Hemingway, C.; Marlow, N.; Rennie, J.; Baxter, P.; Dulac, O.; Nabbout, R.; Craigen, W. J.; Schmitt, B.; Feillet, F.; Christensen, E.; De Lonlay, P.; Pike, M. G.; Hughes, M. I.; Struys, E. A.; Jakobs, C.; Zuberi, S. M.; Clayton, P. T. (2010). Genotypic and phenotypic spectrum of pyridoxine-dependent epilepsy (ALDH7A1…	37	35			3																	ALDH7A1
Mills, P. B.; Footitt, E. J.; Mills, K. A.; Tuschl, K.; Aylett, S.; Varadkar, S.; Hemingway, C.; Marlow, N.; Rennie, J.; Baxter, P.; Dulac, O.; Nabbout, R.; Craigen, W. J.; Schmitt, B.; Feillet, F.; Christensen, E.; De Lonlay, P.; Pike, M. G.; Hughes, M. I.; Struys, E. A.; Jakobs, C.; Zuberi, S. M.; Clayton, P. T. (2010). Genotypic and phenotypic spectrum of pyridoxine-dependent epilepsy (ALDH7A1…	37	16			4																	ALDH7A1
Mills, P. B.; Footitt, E. J.; Mills, K. A.; Tuschl, K.; Aylett, S.; Varadkar, S.; Hemingway, C.; Marlow, N.; Rennie, J.; Baxter, P.; Dulac, O.; Nabbout, R.; Craigen, W. J.; Schmitt, B.; Feillet, F.; Christensen, E.; De Lonlay, P.; Pike, M. G.; Hughes, M. I.; Struys, E. A.; Jakobs, C.; Zuberi, S. M.; Clayton, P. T. (2010). Genotypic and phenotypic spectrum of pyridoxine-dependent epilepsy (ALDH7A1…	37	18			5																	ALDH7A1
Mills, P. B.; Footitt, E. J.; Mills, K. A.; Tuschl, K.; Aylett, S.; Varadkar, S.; Hemingway, C.; Marlow, N.; Rennie, J.; Baxter, P.; Dulac, O.; Nabbout, R.; Craigen, W. J.; Schmitt, B.; Feillet, F.; Christensen, E.; De Lonlay, P.; Pike, M. G.; Hughes, M. I.; Struys, E. A.; Jakobs, C.; Zuberi, S. M.; Clayton, P. T. (2010). Genotypic and phenotypic spectrum of pyridoxine-dependent epilepsy (ALDH7A1…	37	9			6																	ALDH7A1
Mills, P. B.; Footitt, E. J.; Mills, K. A.; Tuschl, K.; Aylett, S.; Varadkar, S.; Hemingway, C.; Marlow, N.; Rennie, J.; Baxter, P.; Dulac, O.; Nabbout, R.; Craigen, W. J.; Schmitt, B.; Feillet, F.; Christensen, E.; De Lonlay, P.; Pike, M. G.; Hughes, M. I.; Struys, E. A.; Jakobs, C.; Zuberi, S. M.; Clayton, P. T. (2010). Genotypic and phenotypic spectrum of pyridoxine-dependent epilepsy (ALDH7A1…	37	20			7																	ALDH7A1
Mills, P. B.; Footitt, E. J.; Mills, K. A.; Tuschl, K.; Aylett, S.; Varadkar, S.; Hemingway, C.; Marlow, N.; Rennie, J.; Baxter, P.; Dulac, O.; Nabbout, R.; Craigen, W. J.; Schmitt, B.; Feillet, F.; Christensen, E.; De Lonlay, P.; Pike, M. G.; Hughes, M. I.; Struys, E. A.; Jakobs, C.; Zuberi, S. M.; Clayton, P. T. (2010). Genotypic and phenotypic spectrum of pyridoxine-dependent epilepsy (ALDH7A1…	37	13			8																	ALDH7A1
Mills, P. B.; Footitt, E. J.; Mills, K. A.; Tuschl, K.; Aylett, S.; Varadkar, S.; Hemingway, C.; Marlow, N.; Rennie, J.; Baxter, P.; Dulac, O.; Nabbout, R.; Craigen, W. J.; Schmitt, B.; Feillet, F.; Christensen, E.; De Lonlay, P.; Pike, M. G.; Hughes, M. I.; Struys, E. A.; Jakobs, C.; Zuberi, S. M.; Clayton, P. T. (2010). Genotypic and phenotypic spectrum of pyridoxine-dependent epilepsy (ALDH7A1…	37	5			63																	ALDH7A1
Minet et al., 2020	1	1	F	5	60	F				o		S		yes	hy	3 mo: mild cortico-subcortical atrophy; (7 mo): significant cortico-subcortical atrophy, a secondary ventriculomegaly and a thin corpus callosum	p f a	yes	yes	yes	SFp	ALDH7A1	DD
Moe Tamaura a , Hiroko Shimbo a , Mizue Iai a , Sumimasa Yamashita a , Hitoshi Osaka a - Seizure recurrence following pyridoxine withdrawal in a patient with pyridoxine-dependent epilepsy 2014	1	1	F	276						bs						Cerebral ultrasound and brain imaging by computed tomography were unremarkable	p f				SFp	ALDH7A1	DD+DI
Nasr, E., Mamak, E., Feigenbaum, A., Donner, E. J., & Mercimek-Mahmutoglu, S. (2014). Long-Term Treatment Outcome of two Patients With Pyridoxine-Dependent Epilepsy Caused byALDH7A1 Mutations	2	2	M	180	63	F+G	C+TC			sw, shw					n	diffuse thin corpus callosum	p a				SFp	ALDH7A1	N
Nasr, E., Mamak, E., Feigenbaum, A., Donner, E. J., & Mercimek-Mahmutoglu, S. (2014). Long-Term Treatment Outcome of two Patients With Pyridoxine-Dependent Epilepsy Caused byALDH7A1 Mutations	2	1	M	204	1	G	TC	yes							n	normal	p a				SFp	ALDH7A1	BC
Oesch G, Maga AM, Friedman SD, et al. Geometric morphometrics reveal altered corpus callosum shape in pyridoxine-dependent epilepsy. Neurology. 2018;91:e78–e86.	38	17	F		1											1.5-cm pineal cyst						ALDH7A1
Oesch G, Maga AM, Friedman SD, et al. Geometric morphometrics reveal altered corpus callosum shape in pyridoxine-dependent epilepsy. Neurology. 2018;91:e78–e86.	38	35	M		30											Arachnoid cyst in posterior fossa						ALDH7A1
Oesch G, Maga AM, Friedman SD, et al. Geometric morphometrics reveal altered corpus callosum shape in pyridoxine-dependent epilepsy. Neurology. 2018;91:e78–e86.	38	1	F		1											Cephalohematoma, subdural hematomas, white matter injury						ALDH7A1
Oesch G, Maga AM, Friedman SD, et al. Geometric morphometrics reveal altered corpus callosum shape in pyridoxine-dependent epilepsy. Neurology. 2018;91:e78–e86.	38	33	M		30											Chiari I malformation with right occipital shunt						ALDH7A1
Oesch G, Maga AM, Friedman SD, et al. Geometric morphometrics reveal altered corpus callosum shape in pyridoxine-dependent epilepsy. Neurology. 2018;91:e78–e86.	38	24	F		1											Chiari I malformation, subependymal cyst left, prominent perivascular spaces						ALDH7A1
Oesch G, Maga AM, Friedman SD, et al. Geometric morphometrics reveal altered corpus callosum shape in pyridoxine-dependent epilepsy. Neurology. 2018;91:e78–e86.	38	29	F		112											Diffuse posterior dominant PVWM hyperintensity, bilateral mesial temporal sclerosis						ALDH7A1
Oesch G, Maga AM, Friedman SD, et al. Geometric morphometrics reveal altered corpus callosum shape in pyridoxine-dependent epilepsy. Neurology. 2018;91:e78–e86.	38	7	F		1											Left parietal subependymal heterotopia						ALDH7A1
Oesch G, Maga AM, Friedman SD, et al. Geometric morphometrics reveal altered corpus callosum shape in pyridoxine-dependent epilepsy. Neurology. 2018;91:e78–e86.	38	4	F		1											Mass-like hyperintensity in the left middle cerebellar peduncle						ALDH7A1
Oesch G, Maga AM, Friedman SD, et al. Geometric morphometrics reveal altered corpus callosum shape in pyridoxine-dependent epilepsy. Neurology. 2018;91:e78–e86.	38	32	F		2											Maxillary sinus disease bilaterally						ALDH7A1
Oesch G, Maga AM, Friedman SD, et al. Geometric morphometrics reveal altered corpus callosum shape in pyridoxine-dependent epilepsy. Neurology. 2018;91:e78–e86.	38	37	M		56											Mega cisterna magna, mild dilatation of the right occipital horn and trigone, germinolytic cysts, right trigonal synechiae						ALDH7A1
Oesch G, Maga AM, Friedman SD, et al. Geometric morphometrics reveal altered corpus callosum shape in pyridoxine-dependent epilepsy. Neurology. 2018;91:e78–e86.	38	28	M		0											Mega cisterna magna, ventriculomegaly						ALDH7A1
Oesch G, Maga AM, Friedman SD, et al. Geometric morphometrics reveal altered corpus callosum shape in pyridoxine-dependent epilepsy. Neurology. 2018;91:e78–e86.	38	18	F		1											Mesial temporal sclerosis						ALDH7A1
Oesch G, Maga AM, Friedman SD, et al. Geometric morphometrics reveal altered corpus callosum shape in pyridoxine-dependent epilepsy. Neurology. 2018;91:e78–e86.	38	14	F		30											Mild PVWM FLAIR hyperintensity						ALDH7A1
Oesch G, Maga AM, Friedman SD, et al. Geometric morphometrics reveal altered corpus callosum shape in pyridoxine-dependent epilepsy. Neurology. 2018;91:e78–e86.	38	25	M		0											Mild PVWM FLAIR hyperintensity, hyperintense lesion in left frontal lobe						ALDH7A1
Oesch G, Maga AM, Friedman SD, et al. Geometric morphometrics reveal altered corpus callosum shape in pyridoxine-dependent epilepsy. Neurology. 2018;91:e78–e86.	38	16	M		1											Mild PVWM hyperintensity, developmental venous anomaly						ALDH7A1
Oesch G, Maga AM, Friedman SD, et al. Geometric morphometrics reveal altered corpus callosum shape in pyridoxine-dependent epilepsy. Neurology. 2018;91:e78–e86.	38	22	F		7											Mild ventriculomegaly, thinned parietal PVWM hyperintensity						ALDH7A1
Oesch G, Maga AM, Friedman SD, et al. Geometric morphometrics reveal altered corpus callosum shape in pyridoxine-dependent epilepsy. Neurology. 2018;91:e78–e86.	38	26	F		1											Normal brain						ALDH7A1
Oesch G, Maga AM, Friedman SD, et al. Geometric morphometrics reveal altered corpus callosum shape in pyridoxine-dependent epilepsy. Neurology. 2018;91:e78–e86.	38	31	F		1											Normal brain						ALDH7A1
Oesch G, Maga AM, Friedman SD, et al. Geometric morphometrics reveal altered corpus callosum shape in pyridoxine-dependent epilepsy. Neurology. 2018;91:e78–e86.	38	2	M		30											Normal brain						ALDH7A1
Oesch G, Maga AM, Friedman SD, et al. Geometric morphometrics reveal altered corpus callosum shape in pyridoxine-dependent epilepsy. Neurology. 2018;91:e78–e86.	38	3	F		30											Normal brain						ALDH7A1
Oesch G, Maga AM, Friedman SD, et al. Geometric morphometrics reveal altered corpus callosum shape in pyridoxine-dependent epilepsy. Neurology. 2018;91:e78–e86.	38	11	M		30											Normal brain						ALDH7A1
Oesch G, Maga AM, Friedman SD, et al. Geometric morphometrics reveal altered corpus callosum shape in pyridoxine-dependent epilepsy. Neurology. 2018;91:e78–e86.	38	13	F		30											Normal brain						ALDH7A1
Oesch G, Maga AM, Friedman SD, et al. Geometric morphometrics reveal altered corpus callosum shape in pyridoxine-dependent epilepsy. Neurology. 2018;91:e78–e86.	38	15	M		30											Normal brain						ALDH7A1
Oesch G, Maga AM, Friedman SD, et al. Geometric morphometrics reveal altered corpus callosum shape in pyridoxine-dependent epilepsy. Neurology. 2018;91:e78–e86.	38	38	M		30											Normal brain						ALDH7A1
Oesch G, Maga AM, Friedman SD, et al. Geometric morphometrics reveal altered corpus callosum shape in pyridoxine-dependent epilepsy. Neurology. 2018;91:e78–e86.	38	10	F		300											Normal brain						ALDH7A1
Oesch G, Maga AM, Friedman SD, et al. Geometric morphometrics reveal altered corpus callosum shape in pyridoxine-dependent epilepsy. Neurology. 2018;91:e78–e86.	38	5	M		7											Normal brain						ALDH7A1
Oesch G, Maga AM, Friedman SD, et al. Geometric morphometrics reveal altered corpus callosum shape in pyridoxine-dependent epilepsy. Neurology. 2018;91:e78–e86.	38	12	M		70											Normal brain						ALDH7A1
Oesch G, Maga AM, Friedman SD, et al. Geometric morphometrics reveal altered corpus callosum shape in pyridoxine-dependent epilepsy. Neurology. 2018;91:e78–e86.	38	20	F		84											Normal brain						ALDH7A1
Oesch G, Maga AM, Friedman SD, et al. Geometric morphometrics reveal altered corpus callosum shape in pyridoxine-dependent epilepsy. Neurology. 2018;91:e78–e86.	38	36	M		21											Normal brain						ALDH7A1
Oesch G, Maga AM, Friedman SD, et al. Geometric morphometrics reveal altered corpus callosum shape in pyridoxine-dependent epilepsy. Neurology. 2018;91:e78–e86.	38	34	M		252											Normal brain						ALDH7A1
Oesch G, Maga AM, Friedman SD, et al. Geometric morphometrics reveal altered corpus callosum shape in pyridoxine-dependent epilepsy. Neurology. 2018;91:e78–e86.	38	23	M		56											Normal brain						ALDH7A1
Oesch G, Maga AM, Friedman SD, et al. Geometric morphometrics reveal altered corpus callosum shape in pyridoxine-dependent epilepsy. Neurology. 2018;91:e78–e86.	38	21	M		1											Periventricular nodular heterotopia, dysplasia right frontal, mesial temporal sclerosis						ALDH7A1
Oesch G, Maga AM, Friedman SD, et al. Geometric morphometrics reveal altered corpus callosum shape in pyridoxine-dependent epilepsy. Neurology. 2018;91:e78–e86.	38	8	F		30											Probable mesial temporal sclerosis						ALDH7A1
Oesch G, Maga AM, Friedman SD, et al. Geometric morphometrics reveal altered corpus callosum shape in pyridoxine-dependent epilepsy. Neurology. 2018;91:e78–e86.	38	6	F		70											Prominent extracavital spaces						ALDH7A1
Oesch G, Maga AM, Friedman SD, et al. Geometric morphometrics reveal altered corpus callosum shape in pyridoxine-dependent epilepsy. Neurology. 2018;91:e78–e86.	38	30	F		7											Right maxillary sinus inflammatory disease						ALDH7A1
Oesch G, Maga AM, Friedman SD, et al. Geometric morphometrics reveal altered corpus callosum shape in pyridoxine-dependent epilepsy. Neurology. 2018;91:e78–e86.	38	9	F		8											Right occipital resection cavity (postoperative						ALDH7A1
Oesch G, Maga AM, Friedman SD, et al. Geometric morphometrics reveal altered corpus callosum shape in pyridoxine-dependent epilepsy. Neurology. 2018;91:e78–e86.	38	27	F		7											Small areas of gliosis						ALDH7A1
Oesch G, Maga AM, Friedman SD, et al. Geometric morphometrics reveal altered corpus callosum shape in pyridoxine-dependent epilepsy. Neurology. 2018;91:e78–e86.	38	19	M		7											Ventricular asymmetry						ALDH7A1
Osman et al., 2020	1	1	F		180	G	TC				F+G	TC			shw, sw	normal	p a				SFp	ALDH7A1	N
Pasquale Striano; Silvia Battaglia; Lucio Giordano; Giuseppe Capovilla; Francesca Beccaria; Eduard A. Struys; Gajja S. Salomons; Cornelis Jakobs (2009). Two novel <em>ALDH7A1</em> (antiquitin) splicing mutations associated with pyridoxine-dependent seizures. , 50(4), 933–936. doi:10.1111/j.1528-1167.2008.01741.x	2	1	M	120	1	G	C			o						thinning of the posterior corpus callosum, megacisterna magna, ventricular asymmetry, cerebellar hypoplasia, and right subependymal heterotopia	p a				SFp	ALDH7A1	N
Pasquale Striano; Silvia Battaglia; Lucio Giordano; Giuseppe Capovilla; Francesca Beccaria; Eduard A. Struys; Gajja S. Salomons; Cornelis Jakobs (2009). Two novel <em>ALDH7A1</em> (antiquitin) splicing mutations associated with pyridoxine-dependent seizures. , 50(4), 933–936. doi:10.1111/j.1528-1167.2008.01741.x	2	2	M	120	60	F	C			o	G	TC	yes			normal	p a				SFp	ALDH7A1	N
Pérez, Belén; Gutiérrez-Solana, Luis González; Verdú, Alfonso; Merinero, Begoña; Yuste-Checa, Patricia; Ruiz-Sala, Pedro; Calvo, Rocio; Jalan, Anil; Marín, Laura López; Campos, Oscar; Ruiz, Maria Ángeles; Miguel, Marta San; Vázquez, Maria; Castro, Margarita; Ferrer, Isaac; Navarrete, Rosa; Desviat, Lourdes Ruiz; Lapunzina, Pablo; Ugarte, Magdalena; Pérez-Cerdá, Celia (2013). Clinical, biochemical…	12	9	M	84	6	F										mega cisterna magna	p a				SFp	ALDH7A1	BC
Pérez, Belén; Gutiérrez-Solana, Luis González; Verdú, Alfonso; Merinero, Begoña; Yuste-Checa, Patricia; Ruiz-Sala, Pedro; Calvo, Rocio; Jalan, Anil; Marín, Laura López; Campos, Oscar; Ruiz, Maria Ángeles; Miguel, Marta San; Vázquez, Maria; Castro, Margarita; Ferrer, Isaac; Navarrete, Rosa; Desviat, Lourdes Ruiz; Lapunzina, Pablo; Ugarte, Magdalena; Pérez-Cerdá, Celia (2013). Clinical, biochemical…	12	7	F	216	1	F	C			o						mega cisterna magna, partial callosal agenesis	p a				SFp	ALDH7A1	DD+DI
Pérez, Belén; Gutiérrez-Solana, Luis González; Verdú, Alfonso; Merinero, Begoña; Yuste-Checa, Patricia; Ruiz-Sala, Pedro; Calvo, Rocio; Jalan, Anil; Marín, Laura López; Campos, Oscar; Ruiz, Maria Ángeles; Miguel, Marta San; Vázquez, Maria; Castro, Margarita; Ferrer, Isaac; Navarrete, Rosa; Desviat, Lourdes Ruiz; Lapunzina, Pablo; Ugarte, Magdalena; Pérez-Cerdá, Celia (2013). Clinical, biochemical…	12	10	M	216	30	F				o							p a				PRp	ALDH7A1	DI
Pérez, Belén; Gutiérrez-Solana, Luis González; Verdú, Alfonso; Merinero, Begoña; Yuste-Checa, Patricia; Ruiz-Sala, Pedro; Calvo, Rocio; Jalan, Anil; Marín, Laura López; Campos, Oscar; Ruiz, Maria Ángeles; Miguel, Marta San; Vázquez, Maria; Castro, Margarita; Ferrer, Isaac; Navarrete, Rosa; Desviat, Lourdes Ruiz; Lapunzina, Pablo; Ugarte, Magdalena; Pérez-Cerdá, Celia (2013). Clinical, biochemical…	12	6	F	108	1	G	M			sw						ventriculomegaly, mega cisterna magna, periventricular leukomalacia	p a				SFp	ALDH7A1	BC
Pérez, Belén; Gutiérrez-Solana, Luis González; Verdú, Alfonso; Merinero, Begoña; Yuste-Checa, Patricia; Ruiz-Sala, Pedro; Calvo, Rocio; Jalan, Anil; Marín, Laura López; Campos, Oscar; Ruiz, Maria Ángeles; Miguel, Marta San; Vázquez, Maria; Castro, Margarita; Ferrer, Isaac; Navarrete, Rosa; Desviat, Lourdes Ruiz; Lapunzina, Pablo; Ugarte, Magdalena; Pérez-Cerdá, Celia (2013). Clinical, biochemical…	12	11	M	23	90	G	C			sw						normal	p a				SFp	ALDH7A1	DD
Pérez, Belén; Gutiérrez-Solana, Luis González; Verdú, Alfonso; Merinero, Begoña; Yuste-Checa, Patricia; Ruiz-Sala, Pedro; Calvo, Rocio; Jalan, Anil; Marín, Laura López; Campos, Oscar; Ruiz, Maria Ángeles; Miguel, Marta San; Vázquez, Maria; Castro, Margarita; Ferrer, Isaac; Navarrete, Rosa; Desviat, Lourdes Ruiz; Lapunzina, Pablo; Ugarte, Magdalena; Pérez-Cerdá, Celia (2013). Clinical, biochemical…	12	12	M	96	150	F				sw						ventriculomegaly, mega cisterna magna, periventricular leukomalacia	p a					ALDH7A1	DI
Pérez, Belén; Gutiérrez-Solana, Luis González; Verdú, Alfonso; Merinero, Begoña; Yuste-Checa, Patricia; Ruiz-Sala, Pedro; Calvo, Rocio; Jalan, Anil; Marín, Laura López; Campos, Oscar; Ruiz, Maria Ángeles; Miguel, Marta San; Vázquez, Maria; Castro, Margarita; Ferrer, Isaac; Navarrete, Rosa; Desviat, Lourdes Ruiz; Lapunzina, Pablo; Ugarte, Magdalena; Pérez-Cerdá, Celia (2013). Clinical, biochemical…	12	2	M	36	1	G	C			o						mega cisterna magna	p a				SFp	ALDH7A1	N
Pérez, Belén; Gutiérrez-Solana, Luis González; Verdú, Alfonso; Merinero, Begoña; Yuste-Checa, Patricia; Ruiz-Sala, Pedro; Calvo, Rocio; Jalan, Anil; Marín, Laura López; Campos, Oscar; Ruiz, Maria Ángeles; Miguel, Marta San; Vázquez, Maria; Castro, Margarita; Ferrer, Isaac; Navarrete, Rosa; Desviat, Lourdes Ruiz; Lapunzina, Pablo; Ugarte, Magdalena; Pérez-Cerdá, Celia (2013). Clinical, biochemical…	12	5	F	8	1	G	C			bs						arachnoid cyst in posterior fossa	p a				PRp	ALDH7A1	DD
Pérez, Belén; Gutiérrez-Solana, Luis González; Verdú, Alfonso; Merinero, Begoña; Yuste-Checa, Patricia; Ruiz-Sala, Pedro; Calvo, Rocio; Jalan, Anil; Marín, Laura López; Campos, Oscar; Ruiz, Maria Ángeles; Miguel, Marta San; Vázquez, Maria; Castro, Margarita; Ferrer, Isaac; Navarrete, Rosa; Desviat, Lourdes Ruiz; Lapunzina, Pablo; Ugarte, Magdalena; Pérez-Cerdá, Celia (2013). Clinical, biochemical…	12	8	F	180	4	G	T			bs						Dandy-Walker variant, corpus callosum hypoplasia	p a				SFp	ALDH7A1	DI
Pérez, Belén; Gutiérrez-Solana, Luis González; Verdú, Alfonso; Merinero, Begoña; Yuste-Checa, Patricia; Ruiz-Sala, Pedro; Calvo, Rocio; Jalan, Anil; Marín, Laura López; Campos, Oscar; Ruiz, Maria Ángeles; Miguel, Marta San; Vázquez, Maria; Castro, Margarita; Ferrer, Isaac; Navarrete, Rosa; Desviat, Lourdes Ruiz; Lapunzina, Pablo; Ugarte, Magdalena; Pérez-Cerdá, Celia (2013). Clinical, biochemical…	12	3	M	18	1	G	M			bs						normal	p a				PRp	ALDH7A1	DD
Pérez, Belén; Gutiérrez-Solana, Luis González; Verdú, Alfonso; Merinero, Begoña; Yuste-Checa, Patricia; Ruiz-Sala, Pedro; Calvo, Rocio; Jalan, Anil; Marín, Laura López; Campos, Oscar; Ruiz, Maria Ángeles; Miguel, Marta San; Vázquez, Maria; Castro, Margarita; Ferrer, Isaac; Navarrete, Rosa; Desviat, Lourdes Ruiz; Lapunzina, Pablo; Ugarte, Magdalena; Pérez-Cerdá, Celia (2013). Clinical, biochemical…	12	1	M	24	1	G	C			bs							p				SFp	ALDH7A1	DD
Pérez, Belén; Gutiérrez-Solana, Luis González; Verdú, Alfonso; Merinero, Begoña; Yuste-Checa, Patricia; Ruiz-Sala, Pedro; Calvo, Rocio; Jalan, Anil; Marín, Laura López; Campos, Oscar; Ruiz, Maria Ángeles; Miguel, Marta San; Vázquez, Maria; Castro, Margarita; Ferrer, Isaac; Navarrete, Rosa; Desviat, Lourdes Ruiz; Lapunzina, Pablo; Ugarte, Magdalena; Pérez-Cerdá, Celia (2013). Clinical, biochemical…	12	4	M		1	G	T									hypoxic-ischemic encephalopathy-like					ARp	ALDH7A1
Raffaele Falsaperla1 & Maria Stella Vari et al. Pyridoxine-dependent epilepsies: an observational study on clinical, diagnostic, therapeutic and prognostic features in a pediatric cohort (2018)	16	5			1																	ALDH7A1
Raffaele Falsaperla1 & Maria Stella Vari et al. Pyridoxine-dependent epilepsies: an observational study on clinical, diagnostic, therapeutic and prognostic features in a pediatric cohort (2018)	16	7			1																	ALDH7A1
Raffaele Falsaperla1 & Maria Stella Vari et al. Pyridoxine-dependent epilepsies: an observational study on clinical, diagnostic, therapeutic and prognostic features in a pediatric cohort (2018)	16	6			2																	ALDH7A1
Raffaele Falsaperla1 & Maria Stella Vari et al. Pyridoxine-dependent epilepsies: an observational study on clinical, diagnostic, therapeutic and prognostic features in a pediatric cohort (2018)	16	1			3																	ALDH7A1
Raffaele Falsaperla1 & Maria Stella Vari et al. Pyridoxine-dependent epilepsies: an observational study on clinical, diagnostic, therapeutic and prognostic features in a pediatric cohort (2018)	16	11			4																	ALDH7A1
Raffaele Falsaperla1 & Maria Stella Vari et al. Pyridoxine-dependent epilepsies: an observational study on clinical, diagnostic, therapeutic and prognostic features in a pediatric cohort (2018)	16	8			5																	ALDH7A1
Raffaele Falsaperla1 & Maria Stella Vari et al. Pyridoxine-dependent epilepsies: an observational study on clinical, diagnostic, therapeutic and prognostic features in a pediatric cohort (2018)	16	10			5																	ALDH7A1
Raffaele Falsaperla1 & Maria Stella Vari et al. Pyridoxine-dependent epilepsies: an observational study on clinical, diagnostic, therapeutic and prognostic features in a pediatric cohort (2018)	16	13			35																	ALDH7A1
Renata C. Gallagher; Johan L. K. Van Hove; Gunter Scharer; Keith Hyland; Barbara Plecko; Paula J. Waters; Saadet Mercimek-Mahmutoglu; Sylvia Stockler-Ipsiroglu; Gajja S. Salomons; Efraim H. Rosenberg; Eduard A. Struys; Cornelis Jakobs (2009). Folinic acid–responsive seizures are identical to pyridoxine-dependent epilepsy. , 65(5), 550–556. doi:10.1002/ana.21568	2	1	M		2	G	M			o	G	C+M				small hemorrhages and a large cisterna magna	p a				SFp	ALDH7A1	DD
Renata C. Gallagher; Johan L. K. Van Hove; Gunter Scharer; Keith Hyland; Barbara Plecko; Paula J. Waters; Saadet Mercimek-Mahmutoglu; Sylvia Stockler-Ipsiroglu; Gajja S. Salomons; Efraim H. Rosenberg; Eduard A. Struys; Cornelis Jakobs (2009). Folinic acid–responsive seizures are identical to pyridoxine-dependent epilepsy. , 65(5), 550–556. doi:10.1002/ana.21568	2	2	M		30										n	normal	p a				SFp	ALDH7A1	DD
Renata Oliveira,Cristina Pereira,Fidjy Rodrigues,Claudia Alfaite… (2013). Pyridoxine-dependent epilepsy due to antiquitin deficiency: achieving a favourable outcome. , 15(4), 400–406. doi:10.1684/epd.2013.0610	4	3	M		1	G	TC			o			yes	yes		normal	p a				SFp	ALDH7A1	DD+DI
Renata Oliveira,Cristina Pereira,Fidjy Rodrigues,Claudia Alfaite… (2013). Pyridoxine-dependent epilepsy due to antiquitin deficiency: achieving a favourable outcome. , 15(4), 400–406. doi:10.1684/epd.2013.0610	4	1	M		1	G	S			o	G	TC+T+A	yes				p a				SFp	ALDH7A1	N
Renata Oliveira,Cristina Pereira,Fidjy Rodrigues,Claudia Alfaite… (2013). Pyridoxine-dependent epilepsy due to antiquitin deficiency: achieving a favourable outcome. , 15(4), 400–406. doi:10.1684/epd.2013.0610	4	2	M		1	G	M				G	M	yes				p a				SFp	ALDH7A1	N
Renata Oliveira,Cristina Pereira,Fidjy Rodrigues,Claudia Alfaite… (2013). Pyridoxine-dependent epilepsy due to antiquitin deficiency: achieving a favourable outcome. , 15(4), 400–406. doi:10.1684/epd.2013.0610	4	4	M		6	G	M										p				SFp	ALDH7A1	N
Rooy RLP de1 Halbertsma FJ2 Struijs EA3 Spronsen FJ van4 Lunsing RJ5 Schippers HM6 Hasselt PM van7 Plecko B8 Wohlrab G8 Whalen S9 Benoist JF10 Valence S11 Mills PB12 Bok LA2Pyridoxine Dependent Epilepsy: Is late onset a predictor for favorable outcome?	4	4	M	48	90					spw					n	normal	p					ALDH7A1	N
Rooy RLP de1 Halbertsma FJ2 Struijs EA3 Spronsen FJ van4 Lunsing RJ5 Schippers HM6 Hasselt PM van7 Plecko B8 Wohlrab G8 Whalen S9 Benoist JF10 Valence S11 Mills PB12 Bok LA2Pyridoxine Dependent Epilepsy: Is late onset a predictor for favorable outcome?	4	1	M	48	70					spw					n	Hypoplastic isthmus Moderately widened CSF spaces	p	yes				ALDH7A1	N
Rooy RLP de1 Halbertsma FJ2 Struijs EA3 Spronsen FJ van4 Lunsing RJ5 Schippers HM6 Hasselt PM van7 Plecko B8 Wohlrab G8 Whalen S9 Benoist JF10 Valence S11 Mills PB12 Bok LA2Pyridoxine Dependent Epilepsy: Is late onset a predictor for favorable outcome?	4	2	F	48	210					n					n	normal	p					ALDH7A1	N
Rooy RLP de1 Halbertsma FJ2 Struijs EA3 Spronsen FJ van4 Lunsing RJ5 Schippers HM6 Hasselt PM van7 Plecko B8 Wohlrab G8 Whalen S9 Benoist JF10 Valence S11 Mills PB12 Bok LA2Pyridoxine Dependent Epilepsy: Is late onset a predictor for favorable outcome?	4	3	F	120	63					n					n	normal	p					ALDH7A1	N
Saadet Mercimek-Mahmutoglu a,b,* , Dawn Cordeiro a , Vivian Cruz a , Keith Hyland c , Eduard A. Struys d , Lianna Kyriakopoulou e , Eva Mamak f- Novel therapy for pyridoxine dependent epilepsy due to ALDH7A1 genetic defect: L-arginine supplementation alternative to lysine-restricted diet (2014)	1	1	M	144	75	F	C										p		yes		SFp	ALDH7A1	DD
Saadet Mercimek-Mahmutoglu, *Jaina Patel, *Dawn Cordeiro, *Stacy Hewson, ‡David Callen, §Elizabeth J. Donner, §Cecil D. Hahn, *†Peter Kannu, §Jeff Kobayashi, †§¶Berge A. Minassian, §Mahendranath Moharir, *Komudi Siriwardena, §Shelly K. Weiss, *†Rosanna Weksberg, and §O. Carter Snead III Diagnostic yield of genetic testing in epileptic encephalopathy in childhood - 2015	2	2	M	29	7	G	C+S			shw					n	subependimal cysts, asymetrical VM						ALDH7A1
SANMEI WANG, JING SUN, YAO TU, LINA ZHU and ZHICHUN FENG - Clinical and genetic characteristics of pyridoxine‑dependent epilepsy: Case series report of three Chinese patients with phenotypic variability 2017	3	2	M		3	F			yes	bk, sw				yes	n		p				PR2	ALDH7A1	DI
SANMEI WANG, JING SUN, YAO TU, LINA ZHU and ZHICHUN FENG - Clinical and genetic characteristics of pyridoxine‑dependent epilepsy: Case series report of three Chinese patients with phenotypic variability 2017	3	1	M		1	F			yes	sw, shw					bk, shw		p a				SFp	ALDH7A1	DD+DI
Savina Tincheva1,2 • Tihomir Todorov2 • Albena Todorova1,2 • Ralica Georgieva3 •Dimitar Stamatov4 • Iglika Yordanova2 • Tanya Kadiyska2 • Bilyana Georgieva1 •Maria Bojidarova4 • Genoveva Tacheva4 • Ivan Litvinenko4 • Vanyo Mitev1First cases of pyridoxine-dependent epilepsy in Bulgaria: novel mutation in the ALDH7A1 gene - 2015	7	3	M	3		G									n		p a				SFp	ALDH7A1	N
Savina Tincheva1,2 • Tihomir Todorov2 • Albena Todorova1,2 • Ralica Georgieva3 •Dimitar Stamatov4 • Iglika Yordanova2 • Tanya Kadiyska2 • Bilyana Georgieva1 •Maria Bojidarova4 • Genoveva Tacheva4 • Ivan Litvinenko4 • Vanyo Mitev1First cases of pyridoxine-dependent epilepsy in Bulgaria: novel mutation in the ALDH7A1 gene - 2015	7	1	M	3	1	F	C				F+G	C+TC+T			n		p a				SFp	ALDH7A1
Savina Tincheva1,2 • Tihomir Todorov2 • Albena Todorova1,2 • Ralica Georgieva3 •Dimitar Stamatov4 • Iglika Yordanova2 • Tanya Kadiyska2 • Bilyana Georgieva1 •Maria Bojidarova4 • Genoveva Tacheva4 • Ivan Litvinenko4 • Vanyo Mitev1First cases of pyridoxine-dependent epilepsy in Bulgaria: novel mutation in the ALDH7A1 gene - 2015	7	2	F	3	1	F	C				G	TC			n		p a				SFp	ALDH7A1
Sedat Işıkay et al., 2021	2	1	F	156	3650	F				o						normal	p a				SFp	ALDH7A1	DI
Sedat Işıkay et al., 2021	2	2	M	168	4380					o						normal	a				SFp	ALDH7A1	DI
Strijker et al., 2021	24	2		24	1									yes		corpus callosum anomaly (CCA), Hyperintensity left middle cerebellar peduncle (L-CeP), decreased n-acetylaspartate at MRS (NAA), ventriculomegaly + enlargement of peripheral cerebral spinal fluid spaces (VMe), white matter abnormalities(WMA)	p a	yes				ALDH7A1	DI
Strijker et al., 2021	24	7		72	1											corpus callosum anomaly, ventriculomegaly and enlargement of peripheral cerebral spinal fluid spaces; white matter abnormalities.	p		yes			ALDH7A1	DI
Strijker et al., 2021	24	6		72	218									yes		hyperintensity of cerebral peduncles	p		yes			ALDH7A1	BC
Strijker et al., 2021	24	8		96	1											left hippocampal atrophy with atrophic collateral white matter, left ventriculomegaly, left and right white matter abnormalities	p	yes	yes	yes		ALDH7A1	DI
Strijker et al., 2021	24	4		72										yes		mega cisterna magna, corpus callosum anomaly, ventriculomegaly,	p					ALDH7A1	DI
Strijker et al., 2021	24	9		96	3											normal	p		yes			ALDH7A1	N
Strijker et al., 2021	24	3		36	1											subependymal cysts, ventriculomegaly + enlargement of peripheral cerebral spinal fluid spaces	p	yes	yes	yes		ALDH7A1	BC
Strijker et al., 2021	24	5		72	22											Ventriculomegaly; corpus callosum anomaly, frontal atrophy, ventriculoperitoneal shunt,	p	yes	yes	yes		ALDH7A1	N
Strijker et al., 2021	24	1		12	2											white matter abnormalities	p	yes	yes	yes		ALDH7A1	BC
T. Ben Younesa,b , I. Kraouaa,b, *, H. Benrhoumaa,b , F. Nasrallahb N. Ben Achoura,b , H. Klaaa,b , A. Hassen-Rouissia,b , C. Drissic , J.-F. Benoistd , I. Ben Youssef-Turk - Pyridoxine-dependent epilepsy: A novel mutation in a Tunisian child 2016	1	1	F	24	1	G	T									1 year and concluded in a decrease in volume of supratentorial white matter and thinning of the rostral corpus callosum (fig. 1).	p a				SFp	ALDH7A1	DD
Tlili, Abdelaziz; Hamida Hentati, Nadia; Chaabane, Rim; Gargouri, Abdellatif; Fakhfakh, Faiza (2013). Pyridoxine-dependent epilepsy in Tunisia is caused by a founder missense mutation of the ALDH7A1 gene. Gene, 518(2), 242–245. doi:10.1016/j.gene.2013.01.041	7	2	M	84	1	G	M			sb						Normal	p					ALDH7A1	N
Tlili, Abdelaziz; Hamida Hentati, Nadia; Chaabane, Rim; Gargouri, Abdellatif; Fakhfakh, Faiza (2013). Pyridoxine-dependent epilepsy in Tunisia is caused by a founder missense mutation of the ALDH7A1 gene. Gene, 518(2), 242–245. doi:10.1016/j.gene.2013.01.041	7	4	M	18	1	G	C			sb							p					ALDH7A1	N
Tlili, Abdelaziz; Hamida Hentati, Nadia; Chaabane, Rim; Gargouri, Abdellatif; Fakhfakh, Faiza (2013). Pyridoxine-dependent epilepsy in Tunisia is caused by a founder missense mutation of the ALDH7A1 gene. Gene, 518(2), 242–245. doi:10.1016/j.gene.2013.01.041	7	5	M	60	1	G	C			sb							p					ALDH7A1	LD
Tlili, Abdelaziz; Hamida Hentati, Nadia; Chaabane, Rim; Gargouri, Abdellatif; Fakhfakh, Faiza (2013). Pyridoxine-dependent epilepsy in Tunisia is caused by a founder missense mutation of the ALDH7A1 gene. Gene, 518(2), 242–245. doi:10.1016/j.gene.2013.01.041	7	6	M	96	1	G	C			sp, w						Normal	p					ALDH7A1	N
Tlili, Abdelaziz; Hamida Hentati, Nadia; Chaabane, Rim; Gargouri, Abdellatif; Fakhfakh, Faiza (2013). Pyridoxine-dependent epilepsy in Tunisia is caused by a founder missense mutation of the ALDH7A1 gene. Gene, 518(2), 242–245. doi:10.1016/j.gene.2013.01.041	7	7	M	60	1	G	C			sp, w						normal	p					ALDH7A1	DI
Tlili, Abdelaziz; Hamida Hentati, Nadia; Chaabane, Rim; Gargouri, Abdellatif; Fakhfakh, Faiza (2013). Pyridoxine-dependent epilepsy in Tunisia is caused by a founder missense mutation of the ALDH7A1 gene. Gene, 518(2), 242–245. doi:10.1016/j.gene.2013.01.041	7	3	M	18	1	G	C			sp, w						Agenesis of the corpus callosum	p					ALDH7A1	DD
Tlili, Abdelaziz; Hamida Hentati, Nadia; Chaabane, Rim; Gargouri, Abdellatif; Fakhfakh, Faiza (2013). Pyridoxine-dependent epilepsy in Tunisia is caused by a founder missense mutation of the ALDH7A1 gene. Gene, 518(2), 242–245. doi:10.1016/j.gene.2013.01.041	7	1	M	2	1	G	C			sp, w							p					ALDH7A1
Tomoyuki Akiyama et al., 2020	7	6	F			G	C			n						normal					SFf	ALDH7A1	DI
Tomoyuki Akiyama et al., 2020	7	1	F		90	F+G	TC			sp	G	M+S				Asymmetric brain atrophy					SFp	ALDH7A1	DD
Tomoyuki Akiyama et al., 2020	7	7	F		1	F+G	C+T								sp, n	Normal						ALDH7A1	N
Tomoyuki Akiyama et al., 2020, PRESO DA Kuhara T, Akiyama T, Ohse M, et al. Identification of new biomarkers of pyridoxinedependent epilepsy by GC/MS-based urine metabolomics. Anal Biochem 2020;604:113739.	7	5	M		1	F+G	C+T			sp						Intraventricular hemorrhage (grade 3), white matter signal abnormality					SFp	ALDH7A1	DD
Tomoyuki Akiyama et al., 2020, PRESO DA Yanagishita T, Yamamoto K, Koike T, et al. Novel compound heterozygous ALDH7A1 mutation causes the hemi-allelic expression in a patient with pyridoxine-dependent epilepsy. Tokyo Women's Med Univ J 2019;3:73-7	7	4	M			F+G	C+T			bs					sp	Diffuse cerebral atrophy, enlarged ventricles	f a				PRf	ALDH7A1	DD
Tomoyuki Akiyama et al., 2020, PRESO DA Yanagishita T, Yamamoto K, Koike T, et al. Novel compound heterozygous ALDH7A1 mutation causes the hemi-allelic expression in a patient with pyridoxine-dependent epilepsy. Tokyo Women's Med Univ J 2019;3:73-7	7	2	F												sp	normal					SFp	ALDH7A1	DI
Tsao et al., 2022	1	1	F	0.3		F+G	S		yes								a					ALDH7A1
Ville, Dorothée; Ginguene, Carole; Marignier, Stéphanie; Portes, Vincent des; de Bellescize, Jullita (2013). Early diagnosis of pyridoxine-dependent epilepsy: Video-EEG monitoring and biochemical and genetic investigation. European Journal of Paediatric Neurology, 17(6), 676–680. doi:10.1016/j.ejpn.2013.06.005	1	1	M		9	F				bk, sp	F	C			spw sw n	MRI, was unremarkable	p a				SFp	ALDH7A1	N
Virginia Navarro-Abia a,⇑ , Marı´a Soriano-Ramos a , Noemı´ Nu´n˜ez- namorado a , Ana Camacho-Salas a , Ana Martinez-de Arago´n b , Elena Martı´n-Herna´ndez c , Rogelio Simo´n-de las Heras a - Hydrocephalus in pyridoxine-dependent epilepsy: New case and literature review 2017	1	1	F		1	F	C			o						fetal MRI: a left lateral ventriculomegaly. cMRI confirmed an asymmetric ventriculomegaly. The latest also evidenced periventricular white matter abnormalities, corpus callosum hypoplasia and a subependymal cyst surrounding the left foramen of Monro that did not appear to be causative of ventriculomegaly. The spectroscopic study showed elevated white matter lactate	p a	yes	v	yes	SFp	ALDH7A1
Yeghiazaryan, N. S. et al. Long-term follow-up in two siblings with pyridoxine-dependent seizures associated with a novel ALDH7A1 mutation. Eur. J. Paediatr. Neurol. 15, 547–550 (2011).	2	1	F	180						bs	G	C+M	yes			d slight diffuse cortical atrophy and thinned corpus callosum.	p a				SFp	ALDH7A1	DI
Yuzyuk et al., 2016	2	2	F		11				yes							10 days : normal,	p	yes	yes	yes	SFp	ALDH7A1	LD
Yuzyuk et al., 2016	2	1	M		1											3 days and at 21 days of age: mild ventriculomegaly and delayed myelination.	p	yes	yes	yes		ALDH7A1	DD
Zahraa Haidar Nadine Jalkh Sandra Corbani Ali Fawaz Eliane Chouery André Mégarbané - Atypical pyridoxine dependent epilepsy resulting from a new homozygous missense mutation, in ALDH7A1 - 2018	1	1	M	72						shw						mild hyposignal spots in the white matter with mild ventricular dilatation	p a				SFp	ALDH7A1	DD
Zhixian Yang 1, Xiaoling Yang 1, Ye Wu 1, Jingmin Wang 1, Yuehua Zhang 1, Hui Xiong 1, Yuwu Jiang 1, Jiong Qin - Clinical diagnosis, treatment, and ALDH7A1 mutations in pyridoxine-dependent epilepsy in three Chinese infants - 2014	3	3	M	4	1	G	C			o						delayed myelination and right ventricle slightly widened at the age of 4 months	p f				SFp	ALDH7A1	DD
Zhixian Yang 1, Xiaoling Yang 1, Ye Wu 1, Jingmin Wang 1, Yuehua Zhang 1, Hui Xiong 1, Yuwu Jiang 1, Jiong Qin - Clinical diagnosis, treatment, and ALDH7A1 mutations in pyridoxine-dependent epilepsy in three Chinese infants - 2014	3	1	M	5	60	F G	C				F		yes			normal	p f				SFp	ALDH7A1
Zhixian Yang 1, Xiaoling Yang 1, Ye Wu 1, Jingmin Wang 1, Yuehua Zhang 1, Hui Xiong 1, Yuwu Jiang 1, Jiong Qin - Clinical diagnosis, treatment, and ALDH7A1 mutations in pyridoxine-dependent epilepsy in three Chinese infants - 2014	3	2	F	24	8	F G				o						white matter volume less than normal, frontal-parietal sulci and subarachnoid widened	p f				SFp	ALDH7A1	DD
Plecko 2007	18	1	M														p					ALDH7A1
Plecko 2007	18	2	M														p					ALDH7A1
Plecko 2007	18	3	M														p					ALDH7A1
Plecko 2007	18	4	M														p					ALDH7A1
Plecko 2007	18	5	M														p					ALDH7A1
Plecko 2007	18	6	M														p					ALDH7A1
Plecko 2007	18	7	M														p					ALDH7A1
Plecko 2007	18	8	M														p					ALDH7A1
Plecko 2007	18	9	M														p					ALDH7A1
Plecko 2007	18	10	M														p					ALDH7A1
Plecko 2007	18	11	F														p					ALDH7A1
Plecko 2007	18	12	F														p					ALDH7A1
Plecko 2007	18	13	F														p					ALDH7A1
Plecko 2007	18	14	F														p					ALDH7A1
Plecko 2007	18	15	F														p					ALDH7A1
Plecko 2007	18	16	F														p					ALDH7A1
Plecko 2007	18	17	F														p					ALDH7A1
Plecko 2007	18	18	F														p					ALDH7A1
Bennett CL, Chen Y, Hahn S, Glass IA, Gospe SM, Jr. Prevalence of ALDH7A1 mutations in 18 North American pyridoxine-dependent seizure (PDS) patients. Epilepsia. May 2009;50(5):1167-75.	18	11	M	36	30	F	M S				F						p a				PRp	ALDH7A1	DL
Bennett CL, Chen Y, Hahn S, Glass IA, Gospe SM, Jr. Prevalence of ALDH7A1 mutations in 18 North American pyridoxine-dependent seizure (PDS) patients. Epilepsia. May 2009;50(5):1167-75.	18	7	M	480	1	F											p a				SFp	ALDH7A1	DI
Bennett CL, Chen Y, Hahn S, Glass IA, Gospe SM, Jr. Prevalence of ALDH7A1 mutations in 18 North American pyridoxine-dependent seizure (PDS) patients. Epilepsia. May 2009;50(5):1167-75.	18	1	M	216		F											p				SFp	ALDH7A1	DD
Bennett CL, Chen Y, Hahn S, Glass IA, Gospe SM, Jr. Prevalence of ALDH7A1 mutations in 18 North American pyridoxine-dependent seizure (PDS) patients. Epilepsia. May 2009;50(5):1167-75.	18	2	F	168	1	F	M										p				SFp	ALDH7A1	DD
Bennett CL, Chen Y, Hahn S, Glass IA, Gospe SM, Jr. Prevalence of ALDH7A1 mutations in 18 North American pyridoxine-dependent seizure (PDS) patients. Epilepsia. May 2009;50(5):1167-75.	18	3	F	72		F																ALDH7A1
Bennett CL, Chen Y, Hahn S, Glass IA, Gospe SM, Jr. Prevalence of ALDH7A1 mutations in 18 North American pyridoxine-dependent seizure (PDS) patients. Epilepsia. May 2009;50(5):1167-75.	18	4	M	132		F							yes				p				SFp	ALDH7A1	DL
Bennett CL, Chen Y, Hahn S, Glass IA, Gospe SM, Jr. Prevalence of ALDH7A1 mutations in 18 North American pyridoxine-dependent seizure (PDS) patients. Epilepsia. May 2009;50(5):1167-75.	18	5	M	108	7	F											p a				SFp	ALDH7A1	DD
Bennett CL, Chen Y, Hahn S, Glass IA, Gospe SM, Jr. Prevalence of ALDH7A1 mutations in 18 North American pyridoxine-dependent seizure (PDS) patients. Epilepsia. May 2009;50(5):1167-75.	18	6	M	192	21	F											p				SFp	ALDH7A1	DD
Bennett CL, Chen Y, Hahn S, Glass IA, Gospe SM, Jr. Prevalence of ALDH7A1 mutations in 18 North American pyridoxine-dependent seizure (PDS) patients. Epilepsia. May 2009;50(5):1167-75.	18	8	F	108		F	T							yes			p a				PRp	ALDH7A1	DD
Bennett CL, Chen Y, Hahn S, Glass IA, Gospe SM, Jr. Prevalence of ALDH7A1 mutations in 18 North American pyridoxine-dependent seizure (PDS) patients. Epilepsia. May 2009;50(5):1167-75.	18	9	M	24		F											p a					ALDH7A1	DD
Bennett CL, Chen Y, Hahn S, Glass IA, Gospe SM, Jr. Prevalence of ALDH7A1 mutations in 18 North American pyridoxine-dependent seizure (PDS) patients. Epilepsia. May 2009;50(5):1167-75.	18	10	F	108		F	T										p				SFp	ALDH7A1
Bennett CL, Chen Y, Hahn S, Glass IA, Gospe SM, Jr. Prevalence of ALDH7A1 mutations in 18 North American pyridoxine-dependent seizure (PDS) patients. Epilepsia. May 2009;50(5):1167-75.	18	12	M	204		F										cerebellar vermis hypoplasia, large posterior fossa cyst and hydrocephalus	p f a				AR2	ALDH7A1	DD+DI
Bennett CL, Chen Y, Hahn S, Glass IA, Gospe SM, Jr. Prevalence of ALDH7A1 mutations in 18 North American pyridoxine-dependent seizure (PDS) patients. Epilepsia. May 2009;50(5):1167-75.	18	14	F	84	60	G											p				SFp	ALDH7A1	DD
Bennett CL, Chen Y, Hahn S, Glass IA, Gospe SM, Jr. Prevalence of ALDH7A1 mutations in 18 North American pyridoxine-dependent seizure (PDS) patients. Epilepsia. May 2009;50(5):1167-75.	18	16	F	36	180	G											p a				SFp	ALDH7A1
Bennett CL, Chen Y, Hahn S, Glass IA, Gospe SM, Jr. Prevalence of ALDH7A1 mutations in 18 North American pyridoxine-dependent seizure (PDS) patients. Epilepsia. May 2009;50(5):1167-75.	18	18	M	348	60									yes			p a				SFp	ALDH7A1	N
Ahmed et al., 2020	1	1	M	0.03	1	F+G	C			sb+shw+o					n	differential myelination of the white matter, hyper intensity in subcortical white matter in frontal lobes. A well-defined cystic area adjacent to the frontal horn of the left ventricle was noted	p f a					PLPBP	LD
Alghamdi et al. 2019	2	2	F	1	1												p f					PLPBP	M
B. Plecko, M. Zweier, A. Begemann, et al., Confirmation of mutations in PROSC as a novel cause of vitamin B 6 -dependent epilepsy, J. Med. Genet. 54 (12) (2017) 809–814.	4	3	M	26	3	G	TC			sw	G	TC			sw	cMRI at age 12 and 24 m norma					SFp	PROSC	DD
B. Plecko, M. Zweier, A. Begemann, et al., Confirmation of mutations in PROSC as a novel cause of vitamin B 6 -dependent epilepsy, J. Med. Genet. 54 (12) (2017) 809–814.	4	1	F	149	7	F	M			bs			FS		n	cMRI at age 12 days norma	p a				SFp	PROSC	N
B. Plecko, M. Zweier, A. Begemann, et al., Confirmation of mutations in PROSC as a novel cause of vitamin B 6 -dependent epilepsy, J. Med. Genet. 54 (12) (2017) 809–814.	4	2	F	185	6	G	C			sw+db			FS		sb	cMRI at age 13 y normal	p a				SFp	PROSC	DD
B. Plecko, M. Zweier, A. Begemann, et al., Confirmation of mutations in PROSC as a novel cause of vitamin B 6 -dependent epilepsy, J. Med. Genet. 54 (12) (2017) 809–814.	4	4	M	360	9	F	T			bs					n	cMRI at age 17 y normal	p a				SFa	PROSC	N
Ezpinosa et al., 2021	1	1	M		420	F	M			sw+shw+sp+b+o	G	TC		SE		first brain MRI: normal; MRI at 22 mo: bilateral mesial temporal sclerosis (figure)	p a				SFp	PLPBP
García-ezquiaga et al. 2019	1	1	F		1												p a				SFf	PLPBP	DD+DI
Heath, O., Pitt, J., Mandelstam, S., et al., 2020	1	1	F	72	1	G	TC+T			bs						MRI brain at corrected age of 35 + 3 weeks demonstrated a small brain with abnormally T2 hyperintense white matter, decreased white matter volume and thin corpus callosum. Cortex was thin with frontal lissencephaly and simplified gyral pattern posteriorly. There were large bilateral thin walled subependymal/periventricular cysts, some of which contained blood products (Figure )	p				SF2	PLPBP
Jensen et al., 2019	2	1	M	23	1	F	M+T			b					n	3 days of age: global delay of brain development with dysmature cerebral hemispheres with broad gyri and shallow sulci. Cortical folding was delayed by ~ 2 to 6 weeks. Myelination of the white matter was delayed including delayed myelination of central WM structures (posterior limb of the internal capsule). The corpus callosum was abnormally thin. There were subcortical and deep white matter edem…	p a				PRp	PLPBP	DD
jensen et al., 2019	2	2	M	0.23	1	F+G	TC+M+T			sb+shw+o					shw	Brain CT at 4 days of age showed decreased attenuation in the white matter, accentuated in subcortical areas of especially the parietal lobes with broad gyri, compatible with edema. The ventricular system was symmetric and of normal size with a cavum Vergae. Neither periventricular cysts nor hemorrhages were seen	f a				ARp	PLPBP	M
Jiao et al., 2022	11	11	F	60	7			FS	SE	hy						normal	a					PLPBP	N
Jiao, Xue et al., 2019	33	32	F	17	7		S	FS							ms	8d: normal	p				SFp	PLPBP	N
Jiao, Xue et al., 2019	33	33	F	57	180	G	TC+M		SE						n		p a				SFp	PLPBP	N
Johnstone et al., 2019	12	9	M	14	5		T			bs						(10 mo): normal	p a				SFp	PLPBP
Johnstone et al., 2019	12	10	F	126	1		M+S			db						(2 days): underdeveloped frontal gyri. Subsequent MRI (age NA): thin posterior corpus collous.	p a					PLPBP	DD
Johnstone et al., 2019	12	7	M	23	60					bs+db						(2 mo): normal	a				SFp	PLPBP	N
Johnstone et al., 2019	12	8	M	97	7		M			bs						(4 wks): normal	p a				SFp	PLPBP	N
Johnstone et al., 2019	12	6	M	51	4		C+S			ms						(8 mo): normal	p				SFp	PLPBP	DD+BC+ASD
Johnstone et al., 2019	12	4	F	0.5	1		S+T			db						(Day 1): WM changes, large paraventricular (pseudo)-cysts, thin posterior corpus callous, posterior limb of the internal capsule is not myelinated	p f a				PRa	PLPBP	M
Johnstone et al., 2019	12	3	F	62	2		TC			bs+db						(Day 10): WM changes, large paraventricular (pseudo)-cysts, thin posterior corpus callous, posterior limb of the internal capsule is not myelinated	p a				PRp	PLPBP	DD
Johnstone et al., 2019	12	5	F	1.25	1		M+T			bs						(Day 6): cystic leukencephalopathy	p f a				PRa	PLPBP	M
Johnstone et al., 2019	12	12	F	5	1		M+T			bs						2 MRI’s (2 days and 3 w): WM changes, mild dilatation of the lateral and third ventricles, posterior limb of the internal capsule is not myelinated.	p a				SFf	PLPBP
Johnstone et al., 2019	12	11	F	82	1		C+S								shw+db	Initial MRI (age NA): normal. Subsequent MRI (age NA): slight asymmetry in height of the hippocampi, WM changes	f a				PRp	PLPBP	DD
Johnstone et al., 2019	12	1	M	47	5		TC			bs						MRI (6 w): mild WM changes; MRI (9 mo): mild hydrocephalus; MRI (3.5 y): normal	f a				PRp	PLPBP	DD+ASD
Johnstone et al., 2019	12	2	M	168	7		TC									Not performed	p f a					PLPBP	N
Jonnasen et al., 2019	1	1	M	192	15	F+G				bs	F+G	TC		SE	shw	normal	p a				SFp	PLPBP	LD
K.D. Kernohan, T. Hartley, S. Naumenko, et al., Diagnostic clarity of exome sequencing following negative comprehensive panel testing in the neonatal intensive care unit, Am J Med Genet A 176 (7) (2018) 1688–1691.	1	1	0	2													p a					PLPBP
Mittal et al., 2021	1	1	M	12	60	G				bs+o	G					normal	p a				SFp	PROSC	N
Mohanlal et al. 2020	1	1	F	72	3	G	C			hy					sw+ms	Periventricular leukomalacia and ventriculomegaly	p a				PRp	PLPBP	DD
N. Darin, E. Reid, L. Prunetti, et al., Mutations in PROSC disrupt cellular pyridoxal phosphate homeostasis and cause vitamin-B6-dependent epilepsy, Am. J. Hum. Genet. 99 (6) (2016) 1325–1337.	7	1	M	4.5	1	F	M+T			bs+sb							p f a				SFp	PLPBP
N. Darin, E. Reid, L. Prunetti, et al., Mutations in PROSC disrupt cellular pyridoxal phosphate homeostasis and cause vitamin-B6-dependent epilepsy, Am. J. Hum. Genet. 99 (6) (2016) 1325–1337.	7	2	M	108	1	G	TC+M+T			sb+shw			yes								SFp	PLPBP	DD
N. Darin, E. Reid, L. Prunetti, et al., Mutations in PROSC disrupt cellular pyridoxal phosphate homeostasis and cause vitamin-B6-dependent epilepsy, Am. J. Hum. Genet. 99 (6) (2016) 1325–1337.	7	3	F	72	1	G	TC			sb+shw			yes								SFp	PLPBP	DD
N. Darin, E. Reid, L. Prunetti, et al., Mutations in PROSC disrupt cellular pyridoxal phosphate homeostasis and cause vitamin-B6-dependent epilepsy, Am. J. Hum. Genet. 99 (6) (2016) 1325–1337.	7	4	F	42	1	G	TC+T			bs											SFp	PLPBP	DD
N. Darin, E. Reid, L. Prunetti, et al., Mutations in PROSC disrupt cellular pyridoxal phosphate homeostasis and cause vitamin-B6-dependent epilepsy, Am. J. Hum. Genet. 99 (6) (2016) 1325–1337.	7	5	F	66	1	G	M+T			bs+ms			yes								SFp	PLPBP	DD
N. Darin, E. Reid, L. Prunetti, et al., Mutations in PROSC disrupt cellular pyridoxal phosphate homeostasis and cause vitamin-B6-dependent epilepsy, Am. J. Hum. Genet. 99 (6) (2016) 1325–1337.	7	6	M	38	1	G	C+TC+T			bs			yes								SFp	PLPBP	LD
N. Darin, E. Reid, L. Prunetti, et al., Mutations in PROSC disrupt cellular pyridoxal phosphate homeostasis and cause vitamin-B6-dependent epilepsy, Am. J. Hum. Genet. 99 (6) (2016) 1325–1337.	7	7	M	192	30	G	TC			sb+ms			yes								SFp	PLPBP	N
Pal et al., 2020	5	4	M	48	1		T			sw+o						day 1: diffuse anomaly on the white matter, extending toward subcortical regions, suggestive of metabolic anomalies. 1 month: persistence of delayed myelination in both hemispheres and the cerebellum as well as multiples subcortical cysts (Figure)						PLPBP
Pal et al., 2020	5	1	0	36	1	F	TC			bs+sw+shw					n	day 2: normal, 6 mo: abnormal	p f a				PR2	PLPBP	DD
Pal et al., 2020	5	3	0	16	1	F				bs						MRI at 10 months showed cortical/subcortical atrophy with mild delayed myelination but normal spectroscopy (Figure).	f a					PLPBP	M
Pal et al., 2020	5	5	M	72	1	F	C+S			bs						MRI at day 3 of age showing diffuse white matter abnormalities associated with broad gyration and cortico/subcortical atrophy (figure)	f a					PLPBP	M
Pal et al., 2020	5	2	0	0.47	1	G	TC			sb+o					bs	MRI showed diffuse cerebral atrophy and delayed cerebral maturation and myelination at the day one.	f a				ARp	PLPBP	M
PLPBP mutations cause variable phenotypes of developmental and epileptic encephalopathy Hiroshi Shiraku 1 2, Mitsuko Nakashima 3 4, Saoko Takeshita 5, Chai-Soon Khoo 6, Muzhirah Haniffa 7, Gaik-Siew Ch'ng 7, Kazuma Takada 1, Keisuke Nakajima 1, Masayasu Ohta 1, Tohru Okanishi 8, Sotaro Kanai 8, Ayataka Fujimoto 9, Hirotomo Saitsu 4, Naomichi Matsumoto 3, Mitsuhiro Kato 10 Affiliations expand PMID…	4	4	M	65	60	G	TC+M			sw						Broad gyri and shallow sulci, microcephaly with underdevelopment of white matter	f a				PR2	PLPBP	DD+DI
PLPBP mutations cause variable phenotypes of developmental and epileptic encephalopathy Hiroshi Shiraku 1 2, Mitsuko Nakashima 3 4, Saoko Takeshita 5, Chai-Soon Khoo 6, Muzhirah Haniffa 7, Gaik-Siew Ch'ng 7, Kazuma Takada 1, Keisuke Nakajima 1, Masayasu Ohta 1, Tohru Okanishi 8, Sotaro Kanai 8, Ayataka Fujimoto 9, Hirotomo Saitsu 4, Naomichi Matsumoto 3, Mitsuhiro Kato 10 Affiliations expand PMID…	4	2	M	96	90	G	C+TC+T			o						Broad gyri and shallow sulci, microcephaly with underdevelopment of white matter	p a				SFp	PLPBP	DD+DI
PLPBP mutations cause variable phenotypes of developmental and epileptic encephalopathy Hiroshi Shiraku 1 2, Mitsuko Nakashima 3 4, Saoko Takeshita 5, Chai-Soon Khoo 6, Muzhirah Haniffa 7, Gaik-Siew Ch'ng 7, Kazuma Takada 1, Keisuke Nakajima 1, Masayasu Ohta 1, Tohru Okanishi 8, Sotaro Kanai 8, Ayataka Fujimoto 9, Hirotomo Saitsu 4, Naomichi Matsumoto 3, Mitsuhiro Kato 10 Affiliations expand PMID…	4	3	M	36	1	G	TC+M			bs						Broad gyri and shallow sulci, microcephaly with underdevelopment of white matter; periventricular cyst	p				ARp	PLPBP	DD+DI
PLPBP mutations cause variable phenotypes of developmental and epileptic encephalopathy Hiroshi Shiraku 1 2, Mitsuko Nakashima 3 4, Saoko Takeshita 5, Chai-Soon Khoo 6, Muzhirah Haniffa 7, Gaik-Siew Ch'ng 7, Kazuma Takada 1, Keisuke Nakajima 1, Masayasu Ohta 1, Tohru Okanishi 8, Sotaro Kanai 8, Ayataka Fujimoto 9, Hirotomo Saitsu 4, Naomichi Matsumoto 3, Mitsuhiro Kato 10 Affiliations expand PMID…	4	1	M	42	10	G	C+TC+T			sb+sw						Normal	p a				SFp	PLPBP	DD+DI
Steffi van de Ven & Thatjana Gardeitchik & Dorus Kouwenberg & Leo Kluijtmans & Ron Wevers & Eva Morava - Long-term clinical outcome, therapy and mild mitochondrial dysfunction in hyperprolinemia (2014)	5	1	F	156													p					HPII	LD+BC
Steffi van de Ven & Thatjana Gardeitchik & Dorus Kouwenberg & Leo Kluijtmans & Ron Wevers & Eva Morava - Long-term clinical outcome, therapy and mild mitochondrial dysfunction in hyperprolinemia (2014)	5	3	F	132	450						G	A+ABS					p a					HPII	LD+BC
Steffi van de Ven & Thatjana Gardeitchik & Dorus Kouwenberg & Leo Kluijtmans & Ron Wevers & Eva Morava - Long-term clinical outcome, therapy and mild mitochondrial dysfunction in hyperprolinemia (2014)	5	4	M	216	360	G	B		yes								a				SFp	HPII	DD+BC
Steffi van de Ven & Thatjana Gardeitchik & Dorus Kouwenberg & Leo Kluijtmans & Ron Wevers & Eva Morava - Long-term clinical outcome, therapy and mild mitochondrial dysfunction in hyperprolinemia (2014)	5	5	M	132	540			yes									p a				SFp	HPI	N
Balasubramaniam, Shanti; Bowling, Frank; Carpenter, Kevin; Earl, John; Chaitow, Jeffrey; Pitt, James; Mornet, Etienne; Sillence, David; Ellaway, Carolyn (2010). Perinatal hypophosphatasia presenting as neonatal epileptic encephalopathy with abnormal neurotransmitter metabolism secondary to reduced co-factor pyridoxal-5′-phosphate availability. Journal of Inherited Metabolic Disease, 33(3 Suppleme…	2	2	M		1	\				bs							p a				/	ALP	M
Banu Güzel Nur1, Gamze Çelmeli2, Esra Manguoğlu3, Erdoğan Soyucen4, İffet Bircan2, Ercan Mıhçı Pyridoxine-Responsive Seizures in Infantile Hypophosphatasia and a Novel Homozygous Mutation in ALPL Gene - 2016	1	1	F			G	M									normal	a					ALP	/
Belachew D, Kazmerski T, Libman I. Infantile hypophosphatasia secondary to a novel compound heterozygous mutation present-ing with pyridoxine-responsive seizures. JIMD Rep. 2013;11:17–24.	1	1	F		18	G				shw+db	G	T			o	normal	p f a				SFp
de Roo, Marieke G.A.; Abeling, Nico G.G.M.; Majoie, Charles B.; Bosch, Annet M.; Koelman, Johannes H.T.M.; Cobben, Jan M.; Duran, Marinus; Poll-The, Bwee Tien (2014). Infantile hypophosphatasia without bone deformities presenting with severe pyridoxine-resistant seizures. Molecular Genetics and Metabolism, 111(3), 404–407. doi:10.1016/j.ymgme.2013.09.014	1	1	M	0.1	3	G				o	G				shw+o+backg.	AT 5DAYS OF LIFE: dilated ventricles, swollen caudate nucleus, and a high signal in the supratentorial white matter, globus pallidus and cerebellar dentate nucleus. At 39 days progressive abnormalities, including signal intensity changes in the dorsolateral medulla oblongata and lemniscus medialis (Fig. 1C).. The MRI abnormalities at day 68 had progressed with volume loss of the white matter and …	p				PRp	ALP	M
Demirbilek, Hüseyin; Alanay, Yasemin; Alikaşifoğlu, Ayfer; Topçu, Meral; Mornet, Etienne; Gönç, Nazlı; Özön, Alev; Kandemir, Nurgün (2012). Hypophosphatasia Presenting with Pyridoxine-Responsive Seizures, Hypercalcemia, and Pseudotumor Cerebri: Case Report. Journal of Clinical Research in Pediatric Endocrinology, 4(1), 34–38. doi:10.4274/jcrpe.473	1	1	M	120	3	G	TC			o	G	M			hy	Absence of any organic lesion	p a				SFp	ALP	M
Fukazawa M, Tezuka J, Sasazuki M, Masumoto N, Baba H, Doi T, Tsutsumi Y, Mizuno Y, Mihara F, Nakayama H. Infantile hypophosphatasia combined with vitamin B6-responsive seizures and reticular formation lesions on magnetic resonance imaging: A case report.	1	1	F	120	5	G	T									on 22nd day: bilateral reticular formation lesions in the brain stem, including the medulla oblongata. On diffusion-weighted imaging, swelling and high signal intensity areas were observed in the dorsal medulla oblongata, pons, and periaqueductal region, as well as he middle cerebellar peduncle and dentate nucleus. These changes were bilateral and symmetrical.	f a				PRp	ALP	DD
Hofmann, C.; Liese, J.; Schwarz, T.; Kunzmann, S.; Wirbelauer, J.; Nowak, J.; Hamann, J.; Girschick, H.; Graser, S.; Dietz, K.; Zeck, S.; Jakob, F.; Mentrup, B. (2013). Compound heterozygosity of two functional null mutations in the ALPL gene associated with deleterious neurological outcome in an infant with hypophosphatasia. Bone, 55(1), 150–157. doi:10.1016/j.bone.2013.02.017	1	1	M		7	G				o					discont+o	progressive cystic degradation of the cortex and peripheral white matter with nearly complete destruction of the cerebrum [see results and Fig. 1]	p a				ARp	ALP	M
Kavčič A, Paro-Panjan D, Soltirovska-Šalamon A. Hypophosphatasia as a rare cause of neonatal seizures. Arch Pediatr. 2021 Aug;28(6):496-499. doi: 10.1016/j.arcped.2021.02.019. Epub 2021 Jun 19. PMID: 34154874.	1	1	M		5	G				n						normal	p a				SFp	ALPL
Maki Oyachi, 1 Daisuke Harada, 1 Natsuko Sakamoto, 1 Kaoru Ueyama, 1 Kawai Kondo, 1 Kanako Kishimoto, 1 Masafumi Izui, 1 Yuiko Nagamatsu, 1 Hiroko Kashiwagi, 1 Miho Yamamuro, 1 Makoto Tamura, 2 Shin Kikuchi, 2 Tomoyuki Akiyama, 3 Toshimi Michigami, 4 Yoshiki Seino, 1 and Noriyuki Namba - A case of perinatal hypophosphatasia with a novel mutation in the ALPL gene: clinical course and review of the…	1	1	F	72	2	G					F G	abs t-c t					p a				SFp	ALPL
Nakamura-Utsunomiya A, Okada S, Hara K, Miyagawa S, Takeda K, Fukuhara R, Nakata Y, Hayashidani M, Tachikawa K, Michigami T, Ozono K, Kobayashi M. Clinical characteristics of perinatal lethal hypophosphatasia: a report of 6 cases. Clin Pediatr Endocrinol. 2010 Jan;19(1):7-13. doi: 10.1297/cpe.19.7. Epub 2010 Mar 11. PMID: 23926372; PMCID: PMC3687616.	6	3	F		1	G											a					ALPL
Nakamura-Utsunomiya A, Okada S, Hara K, Miyagawa S, Takeda K, Fukuhara R, Nakata Y, Hayashidani M, Tachikawa K, Michigami T, Ozono K, Kobayashi M. Clinical characteristics of perinatal lethal hypophosphatasia: a report of 6 cases. Clin Pediatr Endocrinol. 2010 Jan;19(1):7-13. doi: 10.1297/cpe.19.7. Epub 2010 Mar 11. PMID: 23926372; PMCID: PMC3687616.	6	4	M		25												a					ALPL
Nakamura-Utsunomiya A, Okada S, Hara K, Miyagawa S, Takeda K, Fukuhara R, Nakata Y, Hayashidani M, Tachikawa K, Michigami T, Ozono K, Kobayashi M. Clinical characteristics of perinatal lethal hypophosphatasia: a report of 6 cases. Clin Pediatr Endocrinol. 2010 Jan;19(1):7-13. doi: 10.1297/cpe.19.7. Epub 2010 Mar 11. PMID: 23926372; PMCID: PMC3687616.	6	5	M		11												a					ALPL
Nakamura-Utsunomiya A, Okada S, Hara K, Miyagawa S, Takeda K, Fukuhara R, Nakata Y, Hayashidani M, Tachikawa K, Michigami T, Ozono K, Kobayashi M. Clinical characteristics of perinatal lethal hypophosphatasia: a report of 6 cases. Clin Pediatr Endocrinol. 2010 Jan;19(1):7-13. doi: 10.1297/cpe.19.7. Epub 2010 Mar 11. PMID: 23926372; PMCID: PMC3687616.	6	6	F		144										hy		p					ALPL
Nakamura-Utsunomiya A, Okada S, Hara K, Miyagawa S, Takeda K, Fukuhara R, Nakata Y, Hayashidani M, Tachikawa K, Michigami T, Ozono K, Kobayashi M. Clinical characteristics of perinatal lethal hypophosphatasia: a report of 6 cases. Clin Pediatr Endocrinol. 2010 Jan;19(1):7-13. doi: 10.1297/cpe.19.7. Epub 2010 Mar 11. PMID: 23926372; PMCID: PMC3687616.	1	1	F	2	6					bs+ms							a E					ALPL	M
Ogawa E, Shimura K, Yoshihashi H, Miyama S. Status Epilepticus due to Asfotase Alfa Interruption in Perinatal Severe Hypophosphatasia. Pediatr Neurol. 2022 May;130:4-6. doi: 10.1016/j.pediatrneurol.2021.12.009. Epub 2021 Dec 28. PMID: 35303588.	1	1	F	68	2			yes					yes	yes			p					ALPL
Oyachi M, Harada D, Sakamoto N, Ueyama K, Kondo K, Kishimoto K, Izui M, Nagamatsu Y, Kashiwagi H, Yamamuro M, Tamura M, Kikuchi S, Akiyama T, Michigami T, Seino Y, Namba N. A case of perinatal hypophosphatasia with a novel mutation in the ALPL gene: clinical course and review of the literature. Clin Pediatr Endocrinol. 2018;27(3):179-186. doi: 10.1297/cpe.27.179. Epub 2018 Jul 31. PMID: 30083035;…	1	1	F	12.8	2												p a E				Response to ERT	ALPL
Raimann A, Haberler C, Patsch J, Ertl DA, Sadeghi K, Freilinger M, Lang S, Schmook M, Plecko B, Haeusler G. Lethal Encephalopathy in an Infant with Hypophosphatasia despite Enzyme Replacement Therapy. Horm Res Paediatr. 2021;94(9-10):390-398. doi: 10.1159/000520341. Epub 2021 Oct 21. PMID: 34673643.	1	1	M		2	G				n						marked brain atrophy and impaired periventricular diffusion (IMMAGINI)	f					ALPL
Sara Baumgartner-Sigl; Edda Haberlandt; Steven Mumm; Sabine Scholl-Bürgi; Consolato Sergi; Lawrence Ryan; Karen L. Ericson; Michael P. Whyte; Wolfgang Högler (2007). Pyridoxine-responsive seizures as the first symptom of infantile hypophosphatasia caused by two novel missense mutations (c.677T&#xa0;>&#xa0;C, p.M226T; c.1112C&#xa0;>&#xa0;T, p.T371I) of the tissue-nonspecific alkaline phosphatase g…	1	1	F		7	F	M+T			bs	/				n		p a				SFp	ALP	M
Kuki I, Takahashi Y, Okazaki S, et al. Vitamin B6-responsive epilepsy due to inherited GPI deficiency. Neurology. 2013; 81(16): 1467- 1469.	1	1	M	108	360	F				sw+ms						d hypomyelination and abnormal signals from the bilateral basal ganglia to the brainstem. Serial MRIs identified progressive atrophy of the cerebellum, coupled with abnormal high-intensity lesions in the white matter over the whole brain, suggesting progressive leukoencephalopathy	p				SFp	PIGO	DD
Efthymiou et al., 2021 (PIGS)	6	1	M	36	30	F	C+M			bs+ms	G	M				fronto-temporal cerebral atrophy, Frontal dysgyria	p a				PR2	PIGS	DD+DI
Efthymiou et al., 2021 (PIGS)	6	2	M	17	30	F	C			bs+ms	G	TC		yes		frontal cerebral atrophy, superior vermis cerebellar atrophy	a					PIGS	M
Efthymiou et al., 2021 (PIGS)	6	3	M	17	60	F	C			bk+ms	G	TC+S		yes		diffuse Cerebral atrophy, Hypoplasia of the corpus callosum and pons	a				ARa	PIGS	M
Efthymiou et al., 2021 (PIGS)	6	4	M	96	60	F				sw	G	TC		yes		fronto-temporal Cerebral atrophy, Delayed myelination	a				ARa	PIGS	DD+DI
Efthymiou et al., 2021 (PIGS)	6	5	F	9	30	F					G	TC+M				diffuse Cerebral atrophy, Subdural hygromas	a				ARa	PIGS	M
Efthymiou et al., 2021 (PIGS)	6	6	F	20	30	F				bk+ms	F			yes		fronto-temporal Cerebral atrophy, vermis Cerebellar atrophy, Pontine hypoplasia	p a				PRp	PIGS	DD+DI
Yukiko Mogami, Yasuhiro Suzuki 2018	3	1	F	24	7	G	M			sp				yes	spw sp	normal	p a				AR2	PIGL	DI
Yukiko Mogami, Yasuhiro Suzuki 2018	3	2	M	108	60	G	M			spw	F	T			sp	normal	a					PIGL	DI
Yukiko Mogami, Yasuhiro Suzuki 2018	3	3	M	156	30	G	M			o	F				sp	initial MRI brain normal. at 5 months periventricular lateralis T1/T2 high intensity	a					PIGL	DI
Jiao Xue, Hui Li, Yuehua Zhang, Zhixian Yang - Clinical and genetic analysis of two Chinese infants with Mabry syndrome 2016	2	1	F	30	60	G	AU				G	M			hy	frontal–temporal subarachnoid widened at her age of 7 months. Periventricular leukomalacia, corpus callosum atrophy, delayed myelination and bilateral frontal brain outside clearance widened appeared at 10 months (Fig. 3A and B)	p a				PR2	PIGV	DD
Jiao Xue, Hui Li, Yuehua Zhang, Zhixian Yang - Clinical and genetic analysis of two Chinese infants with Mabry syndrome 2016	2	2	M	26	120	G	AU					T+AU			sp	high signal in DWI in bilateral globus pallidus, dorsal brainstem and periaqueductal at 5 months (Fig. 3C and D)	p a				PR2	PIGO	DD
Nguyen et al., 2018	6	1	M	66	8			yes			G					Cerebellar atrophy	a				PRa	PIGS	DD+DI
Nguyen et al., 2018	6	2	M	66	365			yes								Cerebellar atrophy						PIGS	DD+DI
Nguyen et al., 2018	6	3	M	90												Diffuse cortical cerebral atrophy	p				SFp	PIGS	DD+DI
Nguyen et al., 2018	6	4	M	9	240											Diffuse cortical cerebral atrophy	p a					PIGS
Nguyen et al., 2018	6	5	F	4.7																		PIGS
Nguyen et al., 2018	6	6	F	3.7																		PIGS
Zhang et al., 2020	1	1	M	15	60	G	S			hy				yes		Cerebellar atrophy	a				ARa	PIGS	M
Alghamdi et al. 2019	2	1	M	36	1					sb sp					bk sp	10 days: scattered blood densities were observed along the bilateral periventricular regions and were more prominent on the left side; then repeated MRI at the age of 3 years was suggestive of old global hypoxic ischemic insult with tiny old insult at left lentiform nucleus (►Fig. 2).	p a					PNPO	DD
Angeles Ruiz; Judit García-Villoria; Aida Ormazabal; Johannes Zschocke; Miquel Fiol; Aleix Navarro-Sastre; Rafael Artuch; Ma Antonia Vilaseca; Antonia Ribes (2008). A new fatal case of pyridox(am)ine 5′-phosphate oxidase (PNPO) deficiency. , 93(2), 0–218. doi:10.1016/j.ymgme.2007.10.003	1	1	M		1	?				bs					n	Brain imaging performed at 3, 25 and 35 days of age showed progressive hypomyelination and global atrophy.	p f a				ARp	PNPO	M
Annapurna Sudarsanam • Harry Singh • Bridget Wilcken • Michael Stormon • Susan Arbuckle • Bernhard Schmitt • Peter Clayton • John Earl • Richard Webster - Cirrhosis Associated with Pyridoxal 50 hosphate Treatment of Pyridoxamine 50-Phosphate Oxidase Deficiency (2014)	1	1	M	96	1										n		p f a				PRf	PNPO
B. Jaeger a,⁎, N.G. Abeling b, G.S. Salomons c, E.A. Struys c, M. Simas-Mendes c, V.G. Geukers d, B.T. Poll-The Pyridoxine responsive epilepsy caused by a novel homozygous PNPO mutation (2016)	1	1	M		1	F+G	TC			bs shsw				yes	n		p				PRP	PNPO	N
D. Coman • P. Lewindon • P. Clayton • K. Riney - PNPO Deficiency and Cirrhosis: Expanding the Clinical Phenotyp	1	1	M	48	1				yes	shw s					n		p a				FSf	PNPO
Farmania et al., 2021 PNPO	1	1	M	2	1	F				bs spshw					o	normal	p a				ARp	PNPO	M
Francesco Raimondi,1 Philippa Mills,2 Peter T Clayton,2 and Ennio Del Giudice - A preterm neonate with seizures unresponsive to conventional treatment 2015	1	1	F	72	1	G			yes	bs					normal	preterm leucoencephalophaty. normal at 3 months.	f a				SFp	PNPO	N
G. F. Hoffmann; B. Schmitt; M. Windfuhr; N. Wagner; H. Strehl; S. Bagci; A. R. Franz; P. B. Mills; P. T. Clayton; M. R. Baumgartner; B. Steinmann; T. Bast; N. I. Wolf; J. Zschocke (2007). Pyridoxal 5′-phosphate may be curative in early-onset epileptic encephalopathy. , 30(1), 96–99. doi:10.1007/s10545-006-0508-4	4	2	F	29	1	G	M			bs					n		p a				PRp	PNPO	DD
G. F. Hoffmann; B. Schmitt; M. Windfuhr; N. Wagner; H. Strehl; S. Bagci; A. R. Franz; P. B. Mills; P. T. Clayton; M. R. Baumgartner; B. Steinmann; T. Bast; N. I. Wolf; J. Zschocke (2007). Pyridoxal 5′-phosphate may be curative in early-onset epileptic encephalopathy. , 30(1), 96–99. doi:10.1007/s10545-006-0508-4	4	4	M		2					bs					o	(6 w)normal. (3 yo) severe diffuse cerebral atrophy	p a				SFp	PNPO
G. F. Hoffmann; B. Schmitt; M. Windfuhr; N. Wagner; H. Strehl; S. Bagci; A. R. Franz; P. B. Mills; P. T. Clayton; M. R. Baumgartner; B. Steinmann; T. Bast; N. I. Wolf; J. Zschocke (2007). Pyridoxal 5′-phosphate may be curative in early-onset epileptic encephalopathy. , 30(1), 96–99. doi:10.1007/s10545-006-0508-4	4	3	M		3	F	M			sp n					o	normal	p a				SFp	PNPO	N
Goyal, Monisha; Fequiere, Pierre R.; McGrath, Tony M.; Hyland, Keith (2013). Seizures With Decreased Levels of Pyridoxal Phosphate in Cerebrospinal Fluid. Pediatric Neurology, 48(3), 227–231. doi:10.1016/j.pediatrneurol.2012.11.006	4	4	M	1	21	F					F+G	C			o	normal	p f a				SFp	PNPO	N
Jaeger B, Abeling NG, Salomons GS, et al. Pyridoxine responsive epilepsy caused by a novel homozygous PNPO mutation. Mol Genet Metab Rep. 2016;6:60-63.	1	1	M	14	1	F+G	TC			bs shsw				yes	n	normal	p a				PRp	PNPO	N
Jiao et al., 2022	11	5	M	132	1	G	S	yes	yes	hy						periventricular white matter attenuation; bilateral ventricles widened	a					PNPO	DD+DI
Jiao et al., 2022	11	6	M	8	1	G	S	yes	yes	hy						periventricular white matter attenuation; bilateral ventricles widened						PNPO	M
Jiao et al., 2022	11	7	M	58	1		M+S	yes	yes	bs						normal	f					PNPO	DD+DI
Jiao et al., 2022	11	9	F	48	1		S	yes		hy						corpus callosum hypoplasia	f a					PNPO	DD+DI
Jiao et al., 2022	11	10	M	98	10	G	S	yes	yes	hy						corpus callosum hypoplasia	a					PNPO	DD+DI
Jiao et al., 2022	11	8	M	1	1		M+S			hy												PNPO	M
Jiao Xue 1 & Xingzhi Chang1 & Yuehua Zhang1 & Zhixian Yang1 - Novel phenotypes of pyridox(am)ine-5’-phosphate oxidase deficiency and high prevalence of c.445_448del mutation in Chinese patients 2017	4	2	M		1	G	M+S			o	F+G	TC+S				A Periventricular white matter attenuation; Bilateral ventricles widened	p a				PRp	PNPO	DD
Jiao Xue 1 & Xingzhi Chang1 & Yuehua Zhang1 & Zhixian Yang1 - Novel phenotypes of pyridox(am)ine-5’-phosphate oxidase deficiency and high prevalence of c.445_448del mutation in Chinese patients 2017	4	3	M		150	G				o			yes			normal	p a				SFp	PNPO	DD
Jiao Xue 1 & Xingzhi Chang1 & Yuehua Zhang1 & Zhixian Yang1 - Novel phenotypes of pyridox(am)ine-5’-phosphate oxidase deficiency and high prevalence of c.445_448del mutation in Chinese patients 2017	4	1	M		1	G	M+S			hy o	F+G	TC+S				A Periventricular white matter attenuation; Bilateral ventricles widened	p a				PRp	PNPO	DD
Jiao Xue 1 & Xingzhi Chang1 & Yuehua Zhang1 & Zhixian Yang1 - Novel phenotypes of pyridox(am)ine-5’-phosphate oxidase deficiency and high prevalence of c.445_448del mutation in Chinese patients 2017	4	4	M		60	F				n	F					normal	p a				SFa	PNPO	DD
Levtova A, Camuzeaux S, Laberge A, et al. Normal cerebrospinal fluid pyridoxal 50-phosphate level in a PNPO-deficient patient with neonatal-onset epileptic encephalopathy. JIMD Rep. 2015; 22:67-75.	1	1	F	14	1		M			o	F	T+S		yes	bk	normal	p f a				ARp	PNPO
Lugli et al., 2019	1	1	M	18	1	F+G	C+M+S		yes	bs					n	(7 days): mild hyperintense periventricular WM; (2 mo): normal	p a				SFp	PNPO	N
M. Veeravigrom1,2, P. Damrongphol1,2, R. Ittiwut3,4, C. Ittiwut3,4, K. Suphapeetiporn3,4 and V. Shotelersuk - Pyridoxal 5ꞌ-phosphate-responsive epilepsy with novel mutations in the PNPO gene: a case report	1	1	F	288	1	G	M				F+G	M		yes	bs n	TC: cerebral edema with diffused, non-specific, poor gray-white matter differentiation	f a				SF2	PNPO
Martino L. di Salvoa,1 , Mario Mastrangelob,1 , Isabel Noguésc , Manuela Tolved , Alessandro Paiardinie , Carla Carduccid , Davide Meif , Martino Montomolif , Angela Tramontig , Renzo Guerrinif , Roberto Contestabilea,2 , Vincenzo Leuzzib,⁎,2 - Pyridoxine-5′-phosphate oxidase (Pnpo) deficiency: Clinical and biochemical alterations associated with the C.347g > A (P.·Arg116gln) mutation - 2017	3	1	M	43	600	G	C		yes	sp sw					sp w	normal	a				SFp	PNPO	N
Martino L. di Salvoa,1 , Mario Mastrangelob,1 , Isabel Noguésc , Manuela Tolved , Alessandro Paiardinie , Carla Carduccid , Davide Meif , Martino Montomolif , Angela Tramontig , Renzo Guerrinif , Roberto Contestabilea,2 , Vincenzo Leuzzib,⁎,2 - Pyridoxine-5′-phosphate oxidase (Pnpo) deficiency: Clinical and biochemical alterations associated with the C.347g > A (P.·Arg116gln) mutation - 2017	3	2	M	144	1155	G	M+A+TC			bk sp w	G	TC+C+Ab			bk sp w n	normal	p a					PNPO	DI
Martino L. di Salvoa,1 , Mario Mastrangelob,1 , Isabel Noguésc , Manuela Tolved , Alessandro Paiardinie , Carla Carduccid , Davide Meif , Martino Montomolif , Angela Tramontig , Renzo Guerrinif , Roberto Contestabilea,2 , Vincenzo Leuzzib,⁎,2 - Pyridoxine-5′-phosphate oxidase (Pnpo) deficiency: Clinical andbiochemical alterations associated with the C.347g > A (P.·Arg116gln)mutation - 2017	3	3	M		240	G					G				bk sp w n	normal at 5 y	p a					PNPO	DI
Mills PB, Camuzeaux SS, Footitt EJ, et al. Epilepsy due to PNPO mutations: genotype, environment and treatment affect presentation and outcome. Brain. 2014;137:1350-1360.	15	8		108	1																	PNPO	N
Mills PB, Camuzeaux SS, Footitt EJ, et al. Epilepsy due to PNPO mutations: genotype, environment and treatment affect presentation and outcome. Brain. 2014;137:1350-1360.	15	11		252	1																PRp	PNPO	DD
Mills PB, Camuzeaux SS, Footitt EJ, et al. Epilepsy due to PNPO mutations: genotype, environment and treatment affect presentation and outcome. Brain. 2014;137:1350-1360.	15	13		108	1																PRp	PNPO	DD
Mills PB, Camuzeaux SS, Footitt EJ, et al. Epilepsy due to PNPO mutations: genotype, environment and treatment affect presentation and outcome. Brain. 2014;137:1350-1360.	15	14		36	1																	PNPO	DD
Mills PB, Camuzeaux SS, Footitt EJ, et al. Epilepsy due to PNPO mutations: genotype, environment and treatment affect presentation and outcome. Brain. 2014;137:1350-1360.	15	15		108	1																	PNPO	DI
Mills PB, Camuzeaux SS, Footitt EJ, et al. Epilepsy due to PNPO mutations: genotype, environment and treatment affect presentation and outcome. Brain. 2014;137:1350-1360.	15	12		492	14																SFp	PNPO	ASD
Mills PB, Camuzeaux SS, Footitt EJ, et al. Epilepsy due to PNPO mutations: genotype, environment and treatment affect presentation and outcome. Brain. 2014;137:1350-1360.	15	10		276	60																SFp	PNPO	DI
Mills PB, Camuzeaux SS, Footitt EJ, et al. Epilepsy due to PNPO mutations: genotype, environment and treatment affect presentation and outcome. Brain. 2014;137:1350-1360.	15	9		24	21																SFp	PNPO	DD
Mills PB, Camuzeaux SS, Footitt EJ, et al. Epilepsy due to PNPO mutations: genotype, environment and treatment affect presentation and outcome. Brain. 2014;137:1350-1360.	15	1		48	1												f					PNPO	DD
Mills PB, Camuzeaux SS, Footitt EJ, et al. Epilepsy due to PNPO mutations: genotype, environment and treatment affect presentation and outcome. Brain. 2014;137:1350-1360.	15	2		62	1												f				ARp	PNPO	N
Mills PB, Camuzeaux SS, Footitt EJ, et al. Epilepsy due to PNPO mutations: genotype, environment and treatment affect presentation and outcome. Brain. 2014;137:1350-1360.	15	3		31	1												f					PNPO	N
Mills PB, Camuzeaux SS, Footitt EJ, et al. Epilepsy due to PNPO mutations: genotype, environment and treatment affect presentation and outcome. Brain. 2014;137:1350-1360.	15	5		12	1												f					PNPO	LD+DI
Mills PB, Camuzeaux SS, Footitt EJ, et al. Epilepsy due to PNPO mutations: genotype, environment and treatment affect presentation and outcome. Brain. 2014;137:1350-1360.	15	6		48	1												f					PNPO	N
Mills PB, Camuzeaux SS, Footitt EJ, et al. Epilepsy due to PNPO mutations: genotype, environment and treatment affect presentation and outcome. Brain. 2014;137:1350-1360.	15	7		77	150	G	S										f				SFp	PNPO	N
Mills PB, Camuzeaux SS, Footitt EJ, et al. Epilepsy due to PNPO mutations: genotype, environment and treatment affect presentation and outcome. Brain. 2014;137:1350-1360.	15	4		4													f					PNPO	N
Morad Khayat; Stanley H. Korman; Pnina Frankel; Zalman Weintraub; Sylvia Hershckowitz; Vered Fleisher Sheffer; Mordechai Ben Elisha; Ronald A. Wevers; Tzipora C. Falik-Zaccai (2008). PNPO deficiency: An under diagnosed inborn error of pyridoxine metabolism. , 94(4), 0–434. doi:10.1016/j.ymgme.2008.04.008		2	M		1	F	M			sb						perinatal middle cerebral arterial ischaemic stroke	f a				SFp	PNPO	DD
Morad Khayat; Stanley H. Korman; Pnina Frankel; Zalman Weintraub; Sylvia Hershckowitz; Vered Fleisher Sheffer; Mordechai Ben Elisha; Ronald A. Wevers; Tzipora C. Falik-Zaccai (2008). PNPO deficiency: An under diagnosed inborn error of pyridoxine metabolism. , 94(4), 0–434. doi:10.1016/j.ymgme.2008.04.008	2	1	F		1	G	M									abnor­mal­i­ties of the white mat­ter with decreased mye­lin­i­za­tion, pres­ence of tiny sub cor­ti­cal foci, sim­pli­fied sul­ca­tion and gyra­tion, and abnor­mal dif­fused high sig­nal in the basal gan­glia	p a				ARp	PNPO	M
Pavitt et al., 2020	1	1	F		1																	PNPO
Pearl PL, Hyland K, Chiles J, et al. Partial pyridoxine responsiveness in PNPO deficiency. JIMD Rep. 2013;9:139-142.	1	1	M		1					sh bk	G	T+M			bk	unremarkable	f a				SFp	PNPO	LD
Plecko B, Paul K, Mills P, et al. Pyridoxine responsiveness in novel mutations of the PNPO gene. Neurology. 2014;82(16): 1425-1433.	11	2		117	1					bs					n		p a					PNPO
Plecko B, Paul K, Mills P, et al. Pyridoxine responsiveness in novel mutations of the PNPO gene. Neurology. 2014;82(16): 1425-1433.	11	5		46	2					bs							p				SF2	PNPO	N
Plecko B, Paul K, Mills P, et al. Pyridoxine responsiveness in novel mutations of the PNPO gene. Neurology. 2014;82(16): 1425-1433.	11	8		20	1					o							p				SFp	PNPO	N
Plecko B, Paul K, Mills P, et al. Pyridoxine responsiveness in novel mutations of the PNPO gene. Neurology. 2014;82(16): 1425-1433.	11	11		82	1					o							p				SFp	PNPO	N
Plecko B, Paul K, Mills P, et al. Pyridoxine responsiveness in novel mutations of the PNPO gene. Neurology. 2014;82(16): 1425-1433.	11	6		312	6					o			yes	yes			p a				SFp	PNPO	N
Plecko B, Paul K, Mills P, et al. Pyridoxine responsiveness in novel mutations of the PNPO gene. Neurology. 2014;82(16): 1425-1433.	11	9		17	6					o							p				SFp	PNPO	N
Plecko B, Paul K, Mills P, et al. Pyridoxine responsiveness in novel mutations of the PNPO gene. Neurology. 2014;82(16): 1425-1433.	11	7		56						bs							p a				SFp	PNPO	DD
Plecko B, Paul K, Mills P, et al. Pyridoxine responsiveness in novel mutations of the PNPO gene. Neurology. 2014;82(16): 1425-1433.	11	4		98	1												p				PRp	PNPO
Plecko B, Paul K, Mills P, et al. Pyridoxine responsiveness in novel mutations of the PNPO gene. Neurology. 2014;82(16): 1425-1433.	11	10		96	2												p				SFp	PNPO
Porri, Stephanie; Fluss, Joel; Plecko, Barbara; Paschke, Eduard; Korff, Christian; Kern, Ilse (2013). Positive Outcome following Early Diagnosis and Treatment of Pyridoxal-5′-Phosphate Oxidase Deficiency: A Case Report. Neuropediatrics, 45(1), 064–068. doi:10.1055/s-0033-1353489	1	1	M		1	G	M			sb	G	TC+M			n		p f a				SFp	PNPO	N
Raffaele Falsaperla1 & Maria Stella Vari et al. Pyridoxine-dependent epilepsies: an observational study on clinical, diagnostic, therapeutic and prognostic features in a pediatric cohort (2018)	16	4			1																	PNPO
Raffaele Falsaperla1 & Maria Stella Vari et al. Pyridoxine-dependent epilepsies: an observational study on clinical, diagnostic, therapeutic and prognostic features in a pediatric cohort (2018)	16	16			30																	PNPO
Raffaele Falsaperla1 & Maria Stella Vari et al. Pyridoxine-dependent epilepsies: an observational study on clinical, diagnostic, therapeutic and prognostic features in a pediatric cohort (2018)	16	9			695																	PNPO
Réjean M. Guerriero, DO, Archana A. Patel, MD, MPH, Brian Walsh, MD, Fiona M. Baumer, MD, Ankoor S. Shah, MD, Jurriaan M. Peters, MD, Lance H. Rodan, MD, Pankaj B. Agrawal, MBBS, MMSc, Phillip L. Pearl, MD, Masanori Takeoka, MD Systemic Manifestations in Pyridox(am)ine Phosphate Oxidase (PNPO) Deficiency 2017	6	1	F		1	F	C			bk					sb bs		p a				PRp	PNPO
Saadet Mercimek-Mahmutoglu, *Jaina Patel, *Dawn Cordeiro, *Stacy Hewson, ‡David Callen, §Elizabeth J. Donner, §Cecil D. Hahn, *†Peter Kannu, §Jeff Kobayashi, †§¶Berge A. Minassian, §Mahendranath Moharir, *Komudi Siriwardena, §Shelly K. Weiss, *†Rosanna Weksberg, and §O. Carter Snead III Diagnostic yield of genetic testing in epileptic encephalopathy in childhood - 2015	2	1	F	12	1					bs o					n	normal MRI e MRS						PNPO
SANMEI WANG, JING SUN, YAO TU, LINA ZHU and ZHICHUN FENG - Clinical and genetic characteristics of pyridoxine‑dependent epilepsy: Case series report of three Chinese patients with phenotypic variability 2017	3	3	M		180	F+G	S			hy					bk sw	right periventricular leucomalacia involving subcortical white matter, accompanied with signs of gliosis, and observations on CT were in line with thi	p				SFp	PNPO	LD
Stephanie Porri1 Joel Fluss1 Barbara Plecko2 Eduard Paschke3 Christian M. Korff1 Ilse Kern - Positive Outcome following Early Diagnosis and Treatment of Pyridoxal-5′-Phosphate Oxidase Deficiency: A Case Report (2014)	1	1	M		1	G	M			sb spw					n		p f a				PRf	PNPO	DD
Ware, Tyson L; Earl, John; Salomons, Gajja S; Struys, Eduard A; Peters, Heidi L; Howell, Katherine B; Pitt, James J; Freeman, Jeremy L (2014). Typical and atypical phenotypes of PNPO deficiency with elevated CSF and plasma pyridoxamine on treatment. Developmental Medicine & Child Neurology, 56(5), 498–502. doi:10.1111/dmcn.12346	2	1	M		1	F	M			sh bk	F				sp spw	(MRI) were normal	p f				SFp	PNPO	ASD
Ware, Tyson L; Earl, John; Salomons, Gajja S; Struys, Eduard A; Peters, Heidi L; Howell, Katherine B; Pitt, James J; Freeman, Jeremy L (2014). Typical and atypical phenotypes of PNPO deficiency with elevated CSF and plasma pyridoxamine on treatment. Developmental Medicine & Child Neurology, 56(5), 498–502. doi:10.1111/dmcn.12346	2	2	M		1	F	M			sb spw						perinatal middle cerebral arterial ischaemic stroke	f a				SFp	PNPO	DD

## Sheet: ALDH7A1
REFERENCE	NUMBER OF PATIENTS	PATIENT	SEX	AGE/MEAN AGE AT THE EVALUATION (MONTHS)	AGE AT THE ONSET OF SEIZURES (DAYS)	SIZURES TYPES 1 AT THE ONSET (G=generalized; F=focal)	SEIZURESI TYPES 2 AT THE ONSET	FEBRILE SEIZURES AT THE ONSET	STATUS EPILEPTICUS AT THE ONSET	EEG PATTERNS AT THE ONSET	SIZURES TYPES 1 DURING THE FOLLOW-UP (G=generalized; F=focal)	SEIZURESI TYPES 2 DURING THE FOLLOW-UP	FEBRILE STATUS DURING THE FOLLOW-UP	STATUS EPILEPTICUS DURING THE FOLLOW-UP	EEG DURING THE FOLLOW-UP	MRI	TREATMENTS	LYSINE RESTRICTED DIET	ARGININE SUPPLEMENTATION	TRIPLE TERAPHY	RESPONSIVENESS	GENE	DEVELOPMENTAL OUTCOME
Al Teneiiji et al., 2017 (Al Teneiji A, Bruun TUJ, Cordeiro D et al (2017) Phenotype, biochemical features, genotype and treatment outcome of pyridoxinedependent epilepsy. Metab Brain Dis 32:443–451)	11	3	F	120	1	G	TC+M			shw					sw, sp	multiple increased white matter signals, hypoxic ischemic encephalopathy	p a				SFp	ALDH7A1	DD
Al Teneiiji et al., 2017 (Al Teneiji A, Bruun TUJ, Cordeiro D et al (2017) Phenotype, biochemical features, genotype and treatment outcome of pyridoxinedependent epilepsy. Metab Brain Dis 32:443–451)	11	1	F	84	120	G	TC	yes		n					n	delay myelination, thin corpus callosum, mild cortical atrophy	p a				PRp	ALDH7A1	DD+DI
Al Teneiiji et al., 2017 (Al Teneiji A, Bruun TUJ, Cordeiro D et al (2017) Phenotype, biochemical features, genotype and treatment outcome of pyridoxinedependent epilepsy. Metab Brain Dis 32:443–451)	11	11	M	7	4	F	T			n					n	Posterior fossa hemorrhage	p a				SFp	ALDH7A1	N
Al Teneiiji et al., 2017 (Al Teneiji A, Bruun TUJ, Cordeiro D et al (2017) Phenotype, biochemical features, genotype and treatment outcome of pyridoxinedependent epilepsy. Metab Brain Dis 32:443–451)	11	5	M	12	1	G	TC			bk, shw						cortical atrophy, SEC, increased hippocampi signal	p a				SFp	ALDH7A1	N
Al Teneiiji et al., 2017 (Al Teneiji A, Bruun TUJ, Cordeiro D et al (2017) Phenotype, biochemical features, genotype and treatment outcome of pyridoxinedependent epilepsy. Metab Brain Dis 32:443–451)	11	6	F	96	3	G	TC									normal	p a				PRp	ALDH7A1	DD
Al Teneiiji et al., 2017 (Al Teneiji A, Bruun TUJ, Cordeiro D et al (2017) Phenotype, biochemical features, genotype and treatment outcome of pyridoxinedependent epilepsy. Metab Brain Dis 32:443–451)	11	7	F	192	60	G	TC									normal	p a				PRp	ALDH7A1	DD
Alfadhel, Majid; Sirrs, Sandra; Waters, Paula J.; Szeitz, András; Struys, Eduard; Coulter-Mackie, Marion; Stockler-Ipsiroglu, Sylvia (2012). Variability of Phenotype in Two Sisters with Pyridoxine Dependent Epilepsy. The Canadian Journal of Neurological Sciences, 39(4), 516–519. doi:10.1017/s0317167100014050	2	2	F		42	G	TC		yes	bs							p a				SFp	ALDH7A1	N-BC
Alfadhel, Majid; Sirrs, Sandra; Waters, Paula J.; Szeitz, András; Struys, Eduard; Coulter-Mackie, Marion; Stockler-Ipsiroglu, Sylvia (2012). Variability of Phenotype in Two Sisters with Pyridoxine Dependent Epilepsy. The Canadian Journal of Neurological Sciences, 39(4), 516–519. doi:10.1017/s0317167100014050	2	1	F		3	G	TC		yes	bs					n		p a				SFp	ALDH7A1	DD
Baumgart, A.; Spiczak, S. v.; Verhoeven-Duif, N. M.; Moller, R. S.; Boor, R.; Muhle, H.; Jahn, J. A.; Klitten, L. L.; Hjalgrim, H.; Lindhout, D.; Stephani, U.; van Kempen, M. J. A.; Helbig, I. (2014). Atypical Vitamin B6 Deficiency: A Rare Cause of Unexplained Neonatal and Infantile Epilepsies. Journal of Child Neurology, 29(5), 704–707. doi:10.1177/0883073813505354	1	1	M		5	G	TC			o	G	TC+T+M+A	yes		bk, n		a				PRp	ALDH7A1	M(31y)
Bok LA, Been JV, Struys EA, Jakobs C, Rijper EA, Willemsen MA. Antenatal treatment in two Dutch families with pyridoxine-dependent seizures. Eur J Pediatr. 2010 Mar;169(3):297-303. doi: 10.1007/s00431-009-1020-2. Epub 2009 Jul 9. PMID: 19588165.	4	1	M	48	365								yes	yes		bilateral white matter abnormalities and a thin genu corpus callosum.	p a					ALDH7A1	DD
Bok LA, Been JV, Struys EA, Jakobs C, Rijper EA, Willemsen MA. Antenatal treatment in two Dutch families with pyridoxine-dependent seizures. Eur J Pediatr. 2010 Mar;169(3):297-303. doi: 10.1007/s00431-009-1020-2. Epub 2009 Jul 9. PMID: 19588165.	4	2	F	60	1	G					G					multiple bilateral lesions in the white matter on T2, corresponding with cerebral oedema. Diffusion-weighted images showed in general an increased apparent diffusion coefficient (ADC) with numerous focal lesions with a decreased ADC, corresponding with a structural abnormal cerebral white matter and recent cytotoxic lesions containing increased extracellular water. At the age of 5 months, a secon…	p a				SFp	ALDH7A1
Bok LA, Been JV, Struys EA, Jakobs C, Rijper EA, Willemsen MA. Antenatal treatment in two Dutch families with pyridoxine-dependent seizures. Eur J Pediatr. 2010 Mar;169(3):297-303. doi: 10.1007/s00431-009-1020-2. Epub 2009 Jul 9. PMID: 19588165.	4	3	F	168	1											no abnormalities.	p a					ALDH7A1	N
Bok LA, Been JV, Struys EA, Jakobs C, Rijper EA, Willemsen MA. Antenatal treatment in two Dutch families with pyridoxine-dependent seizures. Eur J Pediatr. 2010 Mar;169(3):297-303. doi: 10.1007/s00431-009-1020-2. Epub 2009 Jul 9. PMID: 19588165.	4	4	M		7											slightly enlarged lateral ventricles and some enlargement of the cisterna magna with a normal corpus callosum.	p					ALDH7A1	N
Bok LA, Halbertsma FJ, Houterman S, et al. Long-term outcome in pyridoxine-dependent epilepsy. Dev Med Child Neurol. 2012;54:849–854.	14	6	F	168	2					o						enlarged cisterna magna; white matter abnormalities on T2;	p					ALDH7A1	DD+BC
Bok LA, Halbertsma FJ, Houterman S, et al. Long-term outcome in pyridoxine-dependent epilepsy. Dev Med Child Neurol. 2012;54:849–854.	14	4	F	180	5					o						normal	p					ALDH7A1	DD+NQI
Bok LA, Halbertsma FJ, Houterman S, et al. Long-term outcome in pyridoxine-dependent epilepsy. Dev Med Child Neurol. 2012;54:849–854.	14	13	F	60	1					o						Neonatal Haemorrhage, Follow-up MRI: corpus callosum hypoplasia; ventriculomegaly.	p					ALDH7A1	DD+DI
Bok LA, Halbertsma FJ, Houterman S, et al. Long-term outcome in pyridoxine-dependent epilepsy. Dev Med Child Neurol. 2012;54:849–854.	14	9	F	24	2	G		yes		o						white matter abnormalities seen in the neonatal period with diffusion MRI; Cyst	p					ALDH7A1	DI
Bok LA, Halbertsma FJ, Houterman S, et al. Long-term outcome in pyridoxine-dependent epilepsy. Dev Med Child Neurol. 2012;54:849–854.	14	14	M	36	1					n						corpus callosum hypoplasia; ventriculomegaly; mega cisterna magna	p					ALDH7A1	DD+DI
Bok LA, Halbertsma FJ, Houterman S, et al. Long-term outcome in pyridoxine-dependent epilepsy. Dev Med Child Neurol. 2012;54:849–854.	14	7	F	48						n						corpus callosum hypoplasia; white matter abnormalities seen in the neonatal period with diffusion MRI	p					ALDH7A1	DD+BC
Bok LA, Halbertsma FJ, Houterman S, et al. Long-term outcome in pyridoxine-dependent epilepsy. Dev Med Child Neurol. 2012;54:849–854.	14	8	F	180	3											normal	p					ALDH7A1	DD+BC
Bok LA, Halbertsma FJ, Houterman S, et al. Long-term outcome in pyridoxine-dependent epilepsy. Dev Med Child Neurol. 2012;54:849–854.	14	2	M	24		F		yes		n						ventriculomegaly, corpus callosum hypoplasia, white matter abnormalities on T2	p					ALDH7A1	DD+NQI
Bok LA, Halbertsma FJ, Houterman S, et al. Long-term outcome in pyridoxine-dependent epilepsy. Dev Med Child Neurol. 2012;54:849–854.	14	12	F	168	2					bk						corpus callosum dysplasia; white matter abnormalities on T2, Follow-up MRI: ventriculomegaly; corpus callosum dysplasia; white matter abnormalities on T2	p					ALDH7A1	DD+DI
Bok LA, Halbertsma FJ, Houterman S, et al. Long-term outcome in pyridoxine-dependent epilepsy. Dev Med Child Neurol. 2012;54:849–854.	14	11	F	36	1			yes		o						Neonata Haemorrhage (on CT); corpus callosum dysplasia	p					ALDH7A1	DD+DI
Bok LA, Halbertsma FJ, Houterman S, et al. Long-term outcome in pyridoxine-dependent epilepsy. Dev Med Child Neurol. 2012;54:849–854.	14	5	F	180	1					o						Neonatal MRI: Haemorrhage - follow-up: normal	p					ALDH7A1	BC
Bok LA, Halbertsma FJ, Houterman S, et al. Long-term outcome in pyridoxine-dependent epilepsy. Dev Med Child Neurol. 2012;54:849–854.	14	10	M	1	2					o						Neonatal MRI: enlarged cisterna magna; corpus callosum dysplasia; white matter abnormalities seen in the neonatal period with diffusion MRI. Follow-up MRI: corpus callosum hypoplasia; white matter abnormalities on T2	p					ALDH7A1	DD+DI
Bok LA, Halbertsma FJ, Houterman S, et al. Long-term outcome in pyridoxine-dependent epilepsy. Dev Med Child Neurol. 2012;54:849–854.	14	3	F	1.5	1			yes		o						white matter abnormalities seen in the neonatal period with diffusion MRI; follow-up MRI ventriculomegaly, white matter abnormalities on T2	p					ALDH7A1	DD+NQI
Bok LA, Halbertsma FJ, Houterman S, et al. Long-term outcome in pyridoxine-dependent epilepsy. Dev Med Child Neurol. 2012;54:849–854.	14	1	M	144												enlarged cisterna magna, ventriculomegaly	p					ALDH7A1	N
Clara D.M. van Karnebeek; Hans Hartmann; Sravan Jaggumantri; Levinus A. Bok; Barb Cheng; Mary Connolly; Curtis R. Coughlin II; Anibh M. Das; Sidney M. Gospe Jr.; Cornelis Jakobs; Johanna H. van der Lee; Saadet Mercimek-Mahmutoglu; Uta Meyer; Eduard Struys; Graham Sinclair; Johan Van Hove; Jean-Paul Collet; Barbara R. Plecko; Sylvia Stockler (2012). Lysine restricted diet for pyridoxine-dependent …	7	4	/			G				n					shw	At 2 weeks: tiny periventricular and cerebellar hemorrhagic white matter injuries, subdural bleed, wide posterior fossa	p	yes			SFp	ALDH7A1	BC
Clara D.M. van Karnebeek; Hans Hartmann; Sravan Jaggumantri; Levinus A. Bok; Barb Cheng; Mary Connolly; Curtis R. Coughlin II; Anibh M. Das; Sidney M. Gospe Jr.; Cornelis Jakobs; Johanna H. van der Lee; Saadet Mercimek-Mahmutoglu; Uta Meyer; Eduard Struys; Graham Sinclair; Johan Van Hove; Jean-Paul Collet; Barbara R. Plecko; Sylvia Stockler (2012). Lysine restricted diet for pyridoxine-dependent …	7	7	/		9					n					n	At age 1 week: normal structure, but small areas of restricted diffusion in frontal white matter and thalami (obtained during seizures)	p	yes			SFp	ALDH7A1	N
Clara D.M. van Karnebeek; Hans Hartmann; Sravan Jaggumantri; Levinus A. Bok; Barb Cheng; Mary Connolly; Curtis R. Coughlin II; Anibh M. Das; Sidney M. Gospe Jr.; Cornelis Jakobs; Johanna H. van der Lee; Saadet Mercimek-Mahmutoglu; Uta Meyer; Eduard Struys; Graham Sinclair; Johan Van Hove; Jean-Paul Collet; Barbara R. Plecko; Sylvia Stockler (2012). Lysine restricted diet for pyridoxine-dependent …	7	3	/		120				yes	n						thinned corpus callosum, arachnoid cyst in the posterior fossa, wide extracerebral CSF spaces, myelination age-appropriate	p	yes			SFp	ALDH7A1	DD
Clara D.M. van Karnebeek; Hans Hartmann; Sravan Jaggumantri; Levinus A. Bok; Barb Cheng; Mary Connolly; Curtis R. Coughlin II; Anibh M. Das; Sidney M. Gospe Jr.; Cornelis Jakobs; Johanna H. van der Lee; Saadet Mercimek-Mahmutoglu; Uta Meyer; Eduard Struys; Graham Sinclair; Johan Van Hove; Jean-Paul Collet; Barbara R. Plecko; Sylvia Stockler (2012). Lysine restricted diet for pyridoxine-dependent …	7	5	/			G				shw					shw	At age 4 weeks: thinned splenium of corpus callosum, wide posterior fossa at age 11 mos: thinned splenium of corpus callosum, normal MRS	p	yes			SFp	ALDH7A1	DD
Clara D.M. van Karnebeek; Hans Hartmann; Sravan Jaggumantri; Levinus A. Bok; Barb Cheng; Mary Connolly; Curtis R. Coughlin II; Anibh M. Das; Sidney M. Gospe Jr.; Cornelis Jakobs; Johanna H. van der Lee; Saadet Mercimek-Mahmutoglu; Uta Meyer; Eduard Struys; Graham Sinclair; Johan Van Hove; Jean-Paul Collet; Barbara R. Plecko; Sylvia Stockler (2012). Lysine restricted diet for pyridoxine-dependent …	7	6	/			G				o			yes		n	At age 4 weeks: thin corpus callosum	p a	yes			SFp	ALDH7A1	DD
Coughlin et al., 2015 (Coughlin CR, van Karnebeek CDM, Al-Hertani W et al (2015) triple therapy with pyridoxine, arginine supplementation and dietary lysine restriction in pyridoxine-dependent epilepsy: eurodevelopmental outcome. Mol Genet Metab 116:35–43)	6	2			13					o						mild diffuse cerebral swelling without evidence of ischemia	a		yes			ALDH7A1
Coughlin et al., 2015 (Coughlin CR, van Karnebeek CDM, Al-Hertani W et al (2015) triple therapy with pyridoxine, arginine supplementation and dietary lysine restriction in pyridoxine-dependent epilepsy: eurodevelopmental outcome. Mol Genet Metab 116:35–43)	6	1			9					bs						numerous foci of restricted diffusion scattered throughout the bilateral anterior and posterior periventricular white matter	p		yes		SFp	ALDH7A1
Coughlin et al., 2015 (Coughlin CR, van Karnebeek CDM, Al-Hertani W et al (2015) triple therapy with pyridoxine, arginine supplementation and dietary lysine restriction in pyridoxine-dependent epilepsy: eurodevelopmental outcome. Mol Genet Metab 116:35–43)	6	3			7					bs					bs	T2 hyperintensities within the periventricular white matter in both twins	p	yes	yes	yes	SFp	ALDH7A1
Coughlin et al., 2015 (Coughlin CR, van Karnebeek CDM, Al-Hertani W et al (2015) triple therapy with pyridoxine, arginine supplementation and dietary lysine restriction in pyridoxine-dependent epilepsy: eurodevelopmental outcome. Mol Genet Metab 116:35–43)	6	4			7					bs					bs	T2 hyperintensities within the periventricular white matter in both twins	p	yes	yes	yes	SFp	ALDH7A1
Coughlin et al., 2015 (Coughlin CR, van Karnebeek CDM, Al-Hertani W et al (2015) triple therapy with pyridoxine, arginine supplementation and dietary lysine restriction in pyridoxine-dependent epilepsy: eurodevelopmental outcome. Mol Genet Metab 116:35–43)	6	5			3										bk, sp	bilateral temporal lobe hemorrhages and thalamic change	p		yes		SFp	ALDH7A1
Coughlin et al., 2015 (Coughlin CR, van Karnebeek CDM, Al-Hertani W et al (2015) triple therapy with pyridoxine, arginine supplementation and dietary lysine restriction in pyridoxine-dependent epilepsy: eurodevelopmental outcome. Mol Genet Metab 116:35–43)	6	6			3						F						p	yes	yes	yes	PRp	ALDH7A1
Dowa Y, Shiihara T, Akiyama T, et al. A case of pyridoxine-dependent epilepsy with novel ALDH7A1 mutations. Oxford Med Case Rep 2020;3:99-103	7	3	M	33	1	G	C+S+T			o					n	Thin corpus callosum, diffuse white matter signal abnormality, delayed myelination	f				SFp	ALDH7A1	DD
Emanuele G. Coci a, f, * , Luca Codutti b , Christian Fink c , Sophie Bartsch d , Gunnar Grüning e , Thomas Lücke f , Ingo Kurth d , Joachim Riedel a - Novel homozygous missense mutation in ALDH7A1 causes neonatal pyridoxine dependent epilepsy 2017	1	1	M	15	4	G	C			spw						9 months: hyperintense white matter region in the right cerebellar hemisphere compatible with gliosis, surrounded by edema	p a		yes			ALDH7A1	DD
Eric B. Segal; Zachary M. Grinspan; Arthur M. Mandel; Sidney M. Gospe Jr. (2011). Biomarkers Aiding Diagnosis of Atypical Presentation of Pyridoxine-Dependent Epilepsy. , 44(4), 0–291. doi:10.1016/j.pediatrneurol.2010.11.012	1	1	M	24	1	/				bk sb						(during the first week after birth and at age 1.5 years) thinning of the corpus callosum and optic chiasm	p a				SFp	ALDH7A1
Gibaud et al., 2021	28	8		348		G											p					ALDH7A1	N
Gibaud et al., 2021	28	23		336	1												p					ALDH7A1	DD
Gibaud et al., 2021	28	24			1	G											p					ALDH7A1
Gibaud et al., 2021	28	25			3	G	M															ALDH7A1
Gibaud et al., 2021	28	4		120	1		S										p					ALDH7A1	N
Gibaud et al., 2021	28	5		42	1	F+G											p					ALDH7A1	DD
Gibaud et al., 2021	28	10		60	1	G	M+S										p					ALDH7A1	DD
Gibaud et al., 2021	28	11		60	1	F+G	S										p					ALDH7A1	DD
Gibaud et al., 2021	28	16		144	1	G	M										p					ALDH7A1	DD
Gibaud et al., 2021	28	17		60	1	G											p					ALDH7A1	DD
Gibaud et al., 2021	28	18		72	1	F+G	M										p					ALDH7A1	N
Gibaud et al., 2021	28	19		144	1	F+G											p					ALDH7A1	N
Gibaud et al., 2021	28	20		60	1	G											p					ALDH7A1	DD
Gibaud et al., 2021	28	26		12	1	G																ALDH7A1	N
Gibaud et al., 2021	28	28		3	1	F	T+M+S															ALDH7A1	N
Gibaud et al., 2021	28	3		36	11	F	M										p					ALDH7A1	N
Gibaud et al., 2021	28	15		108	11	G											p					ALDH7A1	DD
Gibaud et al., 2021	28	7		36	2	F											p					ALDH7A1	DD
Gibaud et al., 2021	28	27		18	22	G	T															ALDH7A1	N
Gibaud et al., 2021	28	2		144	3	F+G											p					ALDH7A1	DD
Gibaud et al., 2021	28	13		96	7	G											p					ALDH7A1	DD
Gibaud et al., 2021	28	1		180	8	F	M										p					ALDH7A1	DD
Gibaud et al., 2021	28	21		60	330	F+G	A															ALDH7A1	DD
Gibaud et al., 2021	28	22		36	365	NO											p					ALDH7A1	N
Gibaud et al., 2021	28	6		18	90	F											p					ALDH7A1
Gibaud et al., 2021	28	12		12	90	F+G											p					ALDH7A1	DD
Gibaud et al., 2021	28	14		12	90	F											p					ALDH7A1	DD
Gibaud et al., 2021	28	9		72	120	F+G	S										p					ALDH7A1	DD
Gunter Scharer; Chad Brocker; Vasilis Vasiliou; Geralyn Creadon-Swindell; Renata C. Gallagher; Elaine Spector; Johan L. K. Van Hove (2010). The genotypic and phenotypic spectrum of pyridoxine-dependent epilepsy due to mutations inALDH7A1. , 33(5), 571–581. doi:10.1007/s10545-010-9187-2	15	3	M	24	7					n					o	At 1 year and 3 months, there was mild volume loss of white matter in the parietal-occipital lobes, thinning of the posterior corpus callosum, increased T2 and FLAIR signal in the frontal white matter, and a mega cisterna agna.	p					ALDH7A1	DD
Gunter Scharer; Chad Brocker; Vasilis Vasiliou; Geralyn Creadon-Swindell; Renata C. Gallagher; Elaine Spector; Johan L. K. Van Hove (2010). The genotypic and phenotypic spectrum of pyridoxine-dependent epilepsy due to mutations inALDH7A1. , 33(5), 571–581. doi:10.1007/s10545-010-9187-2	15	2	M	264	6										n	mild generalized volume loss and thin posterior ventricular white matter.	p a				SFp	ALDH7A1	DD
Gunter Scharer; Chad Brocker; Vasilis Vasiliou; Geralyn Creadon-Swindell; Renata C. Gallagher; Elaine Spector; Johan L. K. Van Hove (2010). The genotypic and phenotypic spectrum of pyridoxine-dependent epilepsy due to mutations inALDH7A1. , 33(5), 571–581. doi:10.1007/s10545-010-9187-2	15	1	F	84	9												p a				SFp	ALDH7A1	DD
Gunter Scharer; Chad Brocker; Vasilis Vasiliou; Geralyn Creadon-Swindell; Renata C. Gallagher; Elaine Spector; Johan L. K. Van Hove (2010). The genotypic and phenotypic spectrum of pyridoxine-dependent epilepsy due to mutations inALDH7A1. , 33(5), 571–581. doi:10.1007/s10545-010-9187-2	15	4	M	192																		ALDH7A1
Gunter Scharer; Chad Brocker; Vasilis Vasiliou; Geralyn Creadon-Swindell; Renata C. Gallagher; Elaine Spector; Johan L. K. Van Hove (2010). The genotypic and phenotypic spectrum of pyridoxine-dependent epilepsy due to mutations inALDH7A1. , 33(5), 571–581. doi:10.1007/s10545-010-9187-2	15	5	F	9																		ALDH7A1
Gunter Scharer; Chad Brocker; Vasilis Vasiliou; Geralyn Creadon-Swindell; Renata C. Gallagher; Elaine Spector; Johan L. K. Van Hove (2010). The genotypic and phenotypic spectrum of pyridoxine-dependent epilepsy due to mutations inALDH7A1. , 33(5), 571–581. doi:10.1007/s10545-010-9187-2	15	6	M	156																		ALDH7A1
Gunter Scharer; Chad Brocker; Vasilis Vasiliou; Geralyn Creadon-Swindell; Renata C. Gallagher; Elaine Spector; Johan L. K. Van Hove (2010). The genotypic and phenotypic spectrum of pyridoxine-dependent epilepsy due to mutations inALDH7A1. , 33(5), 571–581. doi:10.1007/s10545-010-9187-2	15	7	M	180																		ALDH7A1
Gunter Scharer; Chad Brocker; Vasilis Vasiliou; Geralyn Creadon-Swindell; Renata C. Gallagher; Elaine Spector; Johan L. K. Van Hove (2010). The genotypic and phenotypic spectrum of pyridoxine-dependent epilepsy due to mutations inALDH7A1. , 33(5), 571–581. doi:10.1007/s10545-010-9187-2	15	8	M	324																		ALDH7A1
Gunter Scharer; Chad Brocker; Vasilis Vasiliou; Geralyn Creadon-Swindell; Renata C. Gallagher; Elaine Spector; Johan L. K. Van Hove (2010). The genotypic and phenotypic spectrum of pyridoxine-dependent epilepsy due to mutations inALDH7A1. , 33(5), 571–581. doi:10.1007/s10545-010-9187-2	15	9	F	11																		ALDH7A1
Gunter Scharer; Chad Brocker; Vasilis Vasiliou; Geralyn Creadon-Swindell; Renata C. Gallagher; Elaine Spector; Johan L. K. Van Hove (2010). The genotypic and phenotypic spectrum of pyridoxine-dependent epilepsy due to mutations inALDH7A1. , 33(5), 571–581. doi:10.1007/s10545-010-9187-2	15	10	M	108																		ALDH7A1
Gunter Scharer; Chad Brocker; Vasilis Vasiliou; Geralyn Creadon-Swindell; Renata C. Gallagher; Elaine Spector; Johan L. K. Van Hove (2010). The genotypic and phenotypic spectrum of pyridoxine-dependent epilepsy due to mutations inALDH7A1. , 33(5), 571–581. doi:10.1007/s10545-010-9187-2	15	11	-																			ALDH7A1
Gunter Scharer; Chad Brocker; Vasilis Vasiliou; Geralyn Creadon-Swindell; Renata C. Gallagher; Elaine Spector; Johan L. K. Van Hove (2010). The genotypic and phenotypic spectrum of pyridoxine-dependent epilepsy due to mutations inALDH7A1. , 33(5), 571–581. doi:10.1007/s10545-010-9187-2	15	12	F	5																		ALDH7A1
Gunter Scharer; Chad Brocker; Vasilis Vasiliou; Geralyn Creadon-Swindell; Renata C. Gallagher; Elaine Spector; Johan L. K. Van Hove (2010). The genotypic and phenotypic spectrum of pyridoxine-dependent epilepsy due to mutations inALDH7A1. , 33(5), 571–581. doi:10.1007/s10545-010-9187-2	15	13	M	1																		ALDH7A1
Gunter Scharer; Chad Brocker; Vasilis Vasiliou; Geralyn Creadon-Swindell; Renata C. Gallagher; Elaine Spector; Johan L. K. Van Hove (2010). The genotypic and phenotypic spectrum of pyridoxine-dependent epilepsy due to mutations inALDH7A1. , 33(5), 571–581. doi:10.1007/s10545-010-9187-2	15	14	F	156																		ALDH7A1
Gunter Scharer; Chad Brocker; Vasilis Vasiliou; Geralyn Creadon-Swindell; Renata C. Gallagher; Elaine Spector; Johan L. K. Van Hove (2010). The genotypic and phenotypic spectrum of pyridoxine-dependent epilepsy due to mutations inALDH7A1. , 33(5), 571–581. doi:10.1007/s10545-010-9187-2	15	15	F	192																		ALDH7A1
Hande Gazeteci-Tekin et al., 2019	1	1	M		1				yes	bs	F					cerebral and cerebellar atrophy, a thin corpus callosum, and a subdural effusion	p a				SFp	ALDH7A1	DD+DI
irene Toldo, MD PhD, Claudia Bonardi, MD, Elisa Bettella, PhD, Roberta Polli, PhD, Giacomo Talenti, MD, Alberto Burlina, MD, Stefano Sartori, MD PhD, Alessandra Murgia, MD Brain Malformations Associated To Aldh7a1 Gene Mutations: Report Of A Novel Homozygous Mutation and Literature 2018	2	2	F		2	F				sb						Fetal MRI T2-weighted images, few spotted white matter hypointensities and focal left choroid plexus hemorrhage with tiny hemosiderin deposits in the occipital horns of the lateral ventricles. 18 days: n MRI performed at 18 days of life showed a large right ventricle diverticulum that displaced the right hemisphere laterally and pushed downward the cerebellum, which appeared dysplastic. The olfac…	p a				PRp	ALDH7A1
irene Toldo, MD PhD, Claudia Bonardi, MD, Elisa Bettella, PhD, Roberta Polli, PhD, Giacomo Talenti, MD, Alberto Burlina, MD, Stefano Sartori, MD PhD, Alessandra Murgia, MD Brain Malformations Associated To Aldh7a1 Gene Mutations: Report Of A Novel Homozygous Mutation and Literature 2018	2	1	M		1	F				sb						13 days: T2-weighted images, few spotted white matter hypointensities and focal left choroid plexus hemorrhage with tiny hemosiderin deposits in the occipital horns of the lateral ventricles	p a					ALDH7A1
Jagadeesh, Sujatha; Suresh, Beena; Murugan, V; Suresh, S; Salomans, G S; Struys, E A; Jacobs, C (2013). Pyridoxine-dependent epilepsy owing to antiquitin deficiency — mutation in the <i>ALDH7A1</i> gene. Paediatrics and International Child Health, 33(2), 113–115. doi:10.1179/2046905512Y.0000000028	1	1	F	96	7											diffuse cerebral and cerebellar atrophy						ALDH7A1	DD+DI
Jansen LA, Hevner RF, Roden WH, Hahn SH, Jung S, Gospe SM, Jr. Glial localization of antiquitin: implications for pyridoxine-dependent epilepsy. Ann Neurol. Jan 2014;75(1):22-32.	1	1	F	108	8											normat at 13 months. MRI at 20 months revealed porencephaly at the site of her surgical resection, thinning of the corpus callosum, signal abnormality of the white matter suggestive of gliosis in the periatrial region and posterior centrum semiovale, delay in myelination, bilateral high signal intensity in the hippocampus, and prominence of the cortical sulci	p a				SFp	ALDH7A1	DD
Jiao et al., 2021	12	5	M	72	1			yes	yes	o						1 y9 m:subarachnoid widened; posterior horn of lateral ventricle delayed myelination; corpus callosum hypoplasia	p a					ALDH7A1	DD
Jiao et al., 2021	12	1	F	108	8			yes	yes	o					n	3 m: Normal	p a					ALDH7A1	DD
Jiao et al., 2021	12	3	F	132	3			yes		o					n	normal	p a				SFp	ALDH7A1	DD
Jiao et al., 2021	12	9	M	96	150			yes		o					sp	normal	p a					ALDH7A1	N
Jiao et al., 2021	12	7	F	42	120		S	yes		hy					n		p a				SFp	ALDH7A1	DI
Jiao et al., 2021	12	11	F	84	75			yes		o					o	Normal	p a				ARp	ALDH7A1	DD
Jiao et al., 2021	12	10	M	6	120			yes		o							p				SFp	ALDH7A1	N
Jiao et al., 2021	12	4	F	72	6			yes							o	normal	p a					ALDH7A1	N
Jiao et al., 2021	12	12	F	8																		ALDH7A1	M
Jiao et al., 2021	12	6	F	0.03	3																	ALDH7A1	M
Jiao et al., 2021	12	2	M	31	9			yes							n		p a				SFp	ALDH7A1	N
Jiao et al., 2021	12	8	F	4	60		S										p					ALDH7A1	M
Jiao et al., 2022	11	1	F	103	30		S	yes		hy		S			hy n	normal	p					ALDH7A1	DD+DI
Jiao et al., 2022	11	4	M	50	30	G	S	yes	yes	hy						Brain atrophy	p a					ALDH7A1	DD+DI
Jiao et al., 2022	11	3	M	41	15		S			bs						corpus callosum hypoplasia	p					ALDH7A1	DD+DI
Jiao, Xue et al., 2019	33	26	F	35	1	G	TC	yes								1m 12d: normal	p a				SFp	ALDH7A1	N
Jiao, Xue et al., 2019	33	25	M	15	2		S	yes							bs	1m: corpus callosum hypoplasia	p a				SFp	ALDH7A1	DD
Jiao, Xue et al., 2019	33	22	F	16	1	F+G	TC								n	1m:normal	p				SFp	ALDH7A1	N
Jiao, Xue et al., 2019	33	21	M	20	8	F	S		yes						o	1m:normal	p a				SFp	ALDH7A1	N
Jiao, Xue et al., 2019	33	18	M	124	90	F	M		yes						o	1y 8m: brain atrophy	p a				SFp	ALDH7A1	N
Jiao, Xue et al., 2019	33	30	F	21	150		S	yes							o	1y: normal	p a				SFp	ALDH7A1	DD
Jiao, Xue et al., 2019	33	15	F	73	1	F									n	2m 19d: subarachnoid widened	p a				SFp	ALDH7A1	DD
Jiao, Xue et al., 2019	33	19	F	80	180	F			yes						o	2y3m: enlarged ventricles	p a				SFp	ALDH7A1	N
Jiao, Xue et al., 2019	33	23	M	18	7	G	TC	yes	yes						o	4m: normal	p a				SFp	ALDH7A1	N
Jiao, Xue et al., 2019	33	16	F	36	45	F			yes						o	4y 20d: normal	p a				SFp	ALDH7A1	N
Jiao, Xue et al., 2019	33	27	F	118	3			yes								4y: normal	p a				SFp	ALDH7A1	DD
Jiao, Xue et al., 2019	33	17	F	77	30	F+G	TC		yes						o	7m:normal	p a				SFp	ALDH7A1	DD
Jiao, Xue et al., 2019	33	13	M	56	10	F									n	normal	p a				SFp	ALDH7A1	DD
Jiao, Xue et al., 2019	33	28	F	58	6			yes								normal	p a				SFp	ALDH7A1	N
Jiao, Xue et al., 2019	33	20	F	72	75	F									o	normal	p a				ARp	ALDH7A1	DD
Jiao, Xue et al., 2019	33	31	M	87	150			yes							sp o	normal	p a				SFp	ALDH7A1	N
Jiao, Xue et al., 2019	33	14	F	84	395	F+G	TC		yes						sw	normal	p a				SFp	ALDH7A1	DD
Jiao, Xue et al., 2019	33	24	F	65	90			yes									p				SFp	ALDH7A1	N
Jiao, Xue et al., 2019	33	29	F	28	120		S	yes							hy		p a				SFp	ALDH7A1	DD
Jiao, Xue et al., 2019 (primi 12 casi già descritti da Xue 2015-2016)	33	2	M	64	90	F				n					n	abnormal white matter signal, subarachnoid widened, enlarged ventricles	p a				SFp	ALDH7A1	DD
Jiao, Xue et al., 2019 (primi 12 casi già descritti da Xue 2015-2016)	33	1	F	57	2	F				o					n	day 17: abnormal white matter signal	p a				SFp	ALDH7A1	DD
Jiao, Xue et al., 2019 (primi 12 casi già descritti da Xue 2015-2016)	33	5	M	61	30	F									o	10 d: normal	p a				SFp	ALDH7A1	DD
Jiao, Xue et al., 2019 (primi 12 casi già descritti da Xue 2015-2016)	33	3	M	67	1	F			yes							1y 9 m: corpus callosum hypoplasia, posteior horn of lateral ventricle delayed myelination	p a				SFp	ALDH7A1	DD
Jiao, Xue et al., 2019 (primi 12 casi già descritti da Xue 2015-2016)	33	6	F	93	8	F			yes						o	3m: normal	p a				SFp	ALDH7A1	N
Jiao, Xue et al., 2019 (primi 12 casi già descritti da Xue 2015-2016)	33	8	M	74	1	F										4m: diffusely delayed myelination; cerebral white matter dysplasia, enlarged ventricles	p a				SFp	ALDH7A1	DD
Jiao, Xue et al., 2019 (primi 12 casi già descritti da Xue 2015-2016)	33	9	M	88	60	F									n	abnormal	p a				SFp	ALDH7A1	DD
Jiao, Xue et al., 2019 (primi 12 casi già descritti da Xue 2015-2016)	33	11	F	45	5	F			yes						o	normal	p a				SFp	ALDH7A1	N
Jiao, Xue et al., 2019 (primi 12 casi già descritti da Xue 2015-2016)	33	10	M	50	8	F			yes						o	normal	p a				SFp	ALDH7A1	DD
Jiao, Xue et al., 2019 (primi 12 casi già descritti da Xue 2015-2016)	33	12	F	84	150	F+G	TC		yes						n	normal	p a				SFp	ALDH7A1	DD
Jiao, Xue et al., 2019 (primi 12 casi già descritti da Xue 2015-2016)	33	4	M	86	1	F											p a				SFp	ALDH7A1	DD
Jiao, Xue et al., 2019 (primi 12 casi già descritti da Xue 2015-2016)	33	7	M	18	9	F											p				SFp	ALDH7A1	N
Kaczorowska, M.; Kmiec, T.; Jakobs, C.; Kacinski, M.; Kroczka, S.; Salomons, G. S.; Struys, E. A.; Jozwiak, S. (2008). Pyridoxine-Dependent Seizures Caused by Alpha Amino Adipic Semialdehyde Dehydrogenase Deficiency: The First Polish Case with Confirmed Biochemical and Molecular Pathology. Journal of Child Neurology, 23(12), 1455–1459. doi:10.1177/0883073808318543	1	1	F	72	2	F+G	T			o	F			yes	bk, shsw, sp	one focus, within the left thalamus, with a high signal on T1-weighted images, a low signal on T2-weighted images, and fluid-attenuated inversion recovery sequence. (4 yo) progressive gray and white matter atrophy within cerebrum and cerebellum, with the thickness of cerebral gray matter mantle up to 0.5 cm, and significant thinning of the corpus callosum.	p a				SFp	ALDH7A1	DD
Kaur et al., 2021	1	1	F	11	270	G	TC+S			bs	G					Brain MRI at day 8 of illness: a axial T2w and b axial FLAIR image shows the presence of periventricular hyperintensity. Axial diffusion-weighted c, d images show the presence of diffusion restriction in the periventricular region, posteromedial thalami, and dorsal tegmental tracts (FIG)	p a				SFp	ALDH7A1
Kava et al., 2019	1	1	F	50	6					bk, shw					n	(first days of life): diffusely abnormal WM throughout both cerebral hemispheres with sparing of the basal ganglia, brain stem and cerebellum; (1 mo): interval cerebral volume loss with improvement in the cerebral white matter T2 signal. Resolution of the abnormal increased T2 signal within the cerebral WM since the previous MRI; (2 y) significant improvement in the WM signal throughout the cereb…	p a	yes			SFp	ALDH7A1	LD
Kevasan et al., 2020	1	1	M	13	3		C+T			o	F+G			yes		markedly thinned‑out corpus callosum with colpocephaly; (18 mo): hydrocephalus	p a					ALDH7A1	LD
Kluger, G.; Blank, R.; Paul, K.; Paschke, E.; Jansen, E.; Jakobs, C.; Wörle, H.; Plecko, B. (2008). Pyridoxine-dependent Epilepsy: Normal Outcome in a Patient with Late Diagnosis after Prolonged Status Epilepticus Causing Cortical Blindness. Neuropediatrics, 39(5), 276–279. doi:10.1055/s-0029-1202833	1	1	M	31	10	G	TC			o	F+G	TC+M		yes			p a				SFp	ALDH7A1	N
Lee et al., 2020	4	1			6										o		p				SFp	ALDH7A1	N
Lee et al., 2020	4	2			6										n		p				ARp	ALDH7A1	DI
Lee et al., 2020	4	3			330										n		p				SFp	ALDH7A1	N
Lee et al., 2020	4	4			330										n		p				SFp	ALDH7A1	N
Levinus A. Bok; Natasha M. Maurits; Michèl A. Willemsen; Cornelis Jakobs; Laura K. Teune; Bwee Tien Poll-The; Irenaeus F. De Coo; Mona C. Toet; Eveline E. Hagebeuk; Oebele F. Brouwer; Johannes H. Van Der Hoeven; Deborah A. Sival (2010). The EEG response to pyridoxine-IV neither identifies nor excludes pyridoxine-dependent epilepsy. , 51(12), 2406–2411. doi:10.1111/j.1528-1167.2010.02747.x	10	3			1	G	T															ALDH7A1
Levinus A. Bok; Natasha M. Maurits; Michèl A. Willemsen; Cornelis Jakobs; Laura K. Teune; Bwee Tien Poll-The; Irenaeus F. De Coo; Mona C. Toet; Eveline E. Hagebeuk; Oebele F. Brouwer; Johannes H. Van Der Hoeven; Deborah A. Sival (2010). The EEG response to pyridoxine-IV neither identifies nor excludes pyridoxine-dependent epilepsy. , 51(12), 2406–2411. doi:10.1111/j.1528-1167.2010.02747.x	10	1			1	G	M															ALDH7A1
Levinus A. Bok; Natasha M. Maurits; Michèl A. Willemsen; Cornelis Jakobs; Laura K. Teune; Bwee Tien Poll-The; Irenaeus F. De Coo; Mona C. Toet; Eveline E. Hagebeuk; Oebele F. Brouwer; Johannes H. Van Der Hoeven; Deborah A. Sival (2010). The EEG response to pyridoxine-IV neither identifies nor excludes pyridoxine-dependent epilepsy. , 51(12), 2406–2411. doi:10.1111/j.1528-1167.2010.02747.x	10	2			1		?															ALDH7A1
Levinus A. Bok; Natasha M. Maurits; Michèl A. Willemsen; Cornelis Jakobs; Laura K. Teune; Bwee Tien Poll-The; Irenaeus F. De Coo; Mona C. Toet; Eveline E. Hagebeuk; Oebele F. Brouwer; Johannes H. Van Der Hoeven; Deborah A. Sival (2010). The EEG response to pyridoxine-IV neither identifies nor excludes pyridoxine-dependent epilepsy. , 51(12), 2406–2411. doi:10.1111/j.1528-1167.2010.02747.x	10	4			1	G	M															ALDH7A1
Levinus A. Bok; Natasha M. Maurits; Michèl A. Willemsen; Cornelis Jakobs; Laura K. Teune; Bwee Tien Poll-The; Irenaeus F. De Coo; Mona C. Toet; Eveline E. Hagebeuk; Oebele F. Brouwer; Johannes H. Van Der Hoeven; Deborah A. Sival (2010). The EEG response to pyridoxine-IV neither identifies nor excludes pyridoxine-dependent epilepsy. , 51(12), 2406–2411. doi:10.1111/j.1528-1167.2010.02747.x	10	6			1	G	TC															ALDH7A1
Levinus A. Bok; Natasha M. Maurits; Michèl A. Willemsen; Cornelis Jakobs; Laura K. Teune; Bwee Tien Poll-The; Irenaeus F. De Coo; Mona C. Toet; Eveline E. Hagebeuk; Oebele F. Brouwer; Johannes H. Van Der Hoeven; Deborah A. Sival (2010). The EEG response to pyridoxine-IV neither identifies nor excludes pyridoxine-dependent epilepsy. , 51(12), 2406–2411. doi:10.1111/j.1528-1167.2010.02747.x	10	5			2		?															ALDH7A1
Mahajnah et al., 2016	1	1	M														p	yes	yes	yes		ALDH7A1	DD+NQI
Malcolm Proudfoot • Philip Jardine • Agne Straukiene • Rupert Noad • Andrew Parrish • Sian llard Stuart Weatherby Long-Term Follow-up of a Successfully Treated Case of Congenital Pyridoxine-Dependent Epilepsy 2012	1	1	F	504	1	G			yes													ALDH7A1						ALDH7A1 heterozygosity for a missense mutation c.1279G>C (p.E427Q) in exon 14 and a cryptic splicing mutation c.834G>A (p.V250V) in exon 9.	ALDH7A1	WAIS IQ 75
Melissa Cirillo, MDa,b, Charu Venkatesan, MD, PhDa,b, John J. Millichap, MDb,c, Cynthia V. Stack, MDa,b, Douglas R. Nordli, Jr, MD - Case Report: Intravenous and Oral Pyridoxine Trial for Diagnosis of Pyridoxine-Dependent Epilepsy (2015)	2	1	F		5	G	M+T			shw					bk, n	ndr	p a				SFp	ALDH7A1	N
Mercimek-Mahmutoglu, S.; Horvath, G. A.; Coulter-Mackie, M.; Nelson, T.; Waters, P. J.; Sargent, M.; Struys, E.; Jakobs, C.; Stockler-Ipsiroglu, S.; Connolly, M. B. (2012). Profound Neonatal Hypoglycemia and Lactic Acidosis Caused by Pyridoxine-Dependent Epilepsy. PEDIATRICS, 129(5), e1368–e1372. doi:10.1542/peds.2011-0123	1	1	M	13	6	F	TC			bk, shw	G	M			sp w	bilateral symmetrical inferior temporal lobe hemorrhages, petechial hemorrhages in the cerebellum and supratentorial brain, small amounts of intraventricular blood, restricted diffusion in bilateral ventrolateral thalami, in midbrain, and, to a lesser extent, in the dorsal pons (Figs 1 and 2).	p f a				SFp	ALDH7A1	DD
Milh, M. et al. Atypical pyridoxine-dependent epilepsy due to a pseudoexon in ALDH7A1. Mol. Genet. Metab. 105, 684–686 (2012).	2	1	F	132	270	G	C		yes						n	normal	p a				SFp	ALDH7A1	DI
Milh, M. et al. Atypical pyridoxine-dependent epilepsy due to a pseudoexon in ALDH7A1. Mol. Genet. Metab. 105, 684–686 (2012).	2	2	M	12	120												p					ALDH7A1
Millet A, Salomons GS, Cneude F, Corne C, Debillon T, Jakobs C, Struys E, Hamelin S. Novel mutations in pyridoxine-dependent epilepsy. Eur J Paediatr Neurol. 2011 Jan;15(1):74-7. doi: 10.1016/j.ejpn.2010.03.011. Epub 2010 Apr 28. PMID: 20427214.	1	1	M													Normal	p a				SFp	ALDH7A1
Mills, P. B.; Footitt, E. J.; Mills, K. A.; Tuschl, K.; Aylett, S.; Varadkar, S.; Hemingway, C.; Marlow, N.; Rennie, J.; Baxter, P.; Dulac, O.; Nabbout, R.; Craigen, W. J.; Schmitt, B.; Feillet, F.; Christensen, E.; De Lonlay, P.; Pike, M. G.; Hughes, M. I.; Struys, E. A.; Jakobs, C.; Zuberi, S. M.; Clayton, P. T. (2010). Genotypic and phenotypic spectrum of pyridoxine-dependent epilepsy (ALDH7A1…	37	36	M		6					o				yes	sp, shw	reported as showing a venous sinus thrombosis (not available for review). MRI scan at 2y 9mo was reported as follows: Moderate dilatation of lateral and third ventricles and to a lesser degree the fourth ventricle. Left lateral ventricle is more dilated than the right and there is an irregular appearance of its walls. Periventricular high signal is noted on the flair sequence suggesting white mat…	p a				SFp	ALDH7A1
Mills, P. B.; Footitt, E. J.; Mills, K. A.; Tuschl, K.; Aylett, S.; Varadkar, S.; Hemingway, C.; Marlow, N.; Rennie, J.; Baxter, P.; Dulac, O.; Nabbout, R.; Craigen, W. J.; Schmitt, B.; Feillet, F.; Christensen, E.; De Lonlay, P.; Pike, M. G.; Hughes, M. I.; Struys, E. A.; Jakobs, C.; Zuberi, S. M.; Clayton, P. T. (2010). Genotypic and phenotypic spectrum of pyridoxine-dependent epilepsy (ALDH7A1…	37	2	F		7	G		yes		bk						fetal MRI showed normal anatomy with mild ventriculomegaly. post natal MRI was performed at 3 days of age which showed enlarged posterior ventricles with irregular walls and foci of petechia haemorrhage in periventricular white matter with some deep white matter lesions consistent with periventricular leucomalacia. 4th monyh MRI showed enlargement of the lateral and third ventricles with a backgr…	p a				ARp	ALDH7A1	DD
Mills, P. B.; Footitt, E. J.; Mills, K. A.; Tuschl, K.; Aylett, S.; Varadkar, S.; Hemingway, C.; Marlow, N.; Rennie, J.; Baxter, P.; Dulac, O.; Nabbout, R.; Craigen, W. J.; Schmitt, B.; Feillet, F.; Christensen, E.; De Lonlay, P.; Pike, M. G.; Hughes, M. I.; Struys, E. A.; Jakobs, C.; Zuberi, S. M.; Clayton, P. T. (2010). Genotypic and phenotypic spectrum of pyridoxine-dependent epilepsy (ALDH7A1…	37	22			240	G	C+T			n							p a				SFp	ALDH7A1	N
Mills, P. B.; Footitt, E. J.; Mills, K. A.; Tuschl, K.; Aylett, S.; Varadkar, S.; Hemingway, C.; Marlow, N.; Rennie, J.; Baxter, P.; Dulac, O.; Nabbout, R.; Craigen, W. J.; Schmitt, B.; Feillet, F.; Christensen, E.; De Lonlay, P.; Pike, M. G.; Hughes, M. I.; Struys, E. A.; Jakobs, C.; Zuberi, S. M.; Clayton, P. T. (2010). Genotypic and phenotypic spectrum of pyridoxine-dependent epilepsy (ALDH7A1…	37	4	F	36	1					b, sw						complete agenesis of the corpus callosum and subependymal grey matter heterotopia at the tips of the temporal horns. The cerebellum also appeared slightly hypoplastic.	p a				SFp	ALDH7A1	DD
Mills, P. B.; Footitt, E. J.; Mills, K. A.; Tuschl, K.; Aylett, S.; Varadkar, S.; Hemingway, C.; Marlow, N.; Rennie, J.; Baxter, P.; Dulac, O.; Nabbout, R.; Craigen, W. J.; Schmitt, B.; Feillet, F.; Christensen, E.; De Lonlay, P.; Pike, M. G.; Hughes, M. I.; Struys, E. A.; Jakobs, C.; Zuberi, S. M.; Clayton, P. T. (2010). Genotypic and phenotypic spectrum of pyridoxine-dependent epilepsy (ALDH7A1…	37	1	F		1					bs							p				SFp	ALDH7A1	M
Mills, P. B.; Footitt, E. J.; Mills, K. A.; Tuschl, K.; Aylett, S.; Varadkar, S.; Hemingway, C.; Marlow, N.; Rennie, J.; Baxter, P.; Dulac, O.; Nabbout, R.; Craigen, W. J.; Schmitt, B.; Feillet, F.; Christensen, E.; De Lonlay, P.; Pike, M. G.; Hughes, M. I.; Struys, E. A.; Jakobs, C.; Zuberi, S. M.; Clayton, P. T. (2010). Genotypic and phenotypic spectrum of pyridoxine-dependent epilepsy (ALDH7A1…	37	21			420	G	M			o					sp	normal.					SFp	ALDH7A1	N
Mills, P. B.; Footitt, E. J.; Mills, K. A.; Tuschl, K.; Aylett, S.; Varadkar, S.; Hemingway, C.; Marlow, N.; Rennie, J.; Baxter, P.; Dulac, O.; Nabbout, R.; Craigen, W. J.; Schmitt, B.; Feillet, F.; Christensen, E.; De Lonlay, P.; Pike, M. G.; Hughes, M. I.; Struys, E. A.; Jakobs, C.; Zuberi, S. M.; Clayton, P. T. (2010). Genotypic and phenotypic spectrum of pyridoxine-dependent epilepsy (ALDH7A1…	37	12	F		8											MRI was reported as normal but ictal SPECT imaging showed increased uptake in the right posterior temporal parietal and occipital regions.	p				ARa	ALDH7A1
Mills, P. B.; Footitt, E. J.; Mills, K. A.; Tuschl, K.; Aylett, S.; Varadkar, S.; Hemingway, C.; Marlow, N.; Rennie, J.; Baxter, P.; Dulac, O.; Nabbout, R.; Craigen, W. J.; Schmitt, B.; Feillet, F.; Christensen, E.; De Lonlay, P.; Pike, M. G.; Hughes, M. I.; Struys, E. A.; Jakobs, C.; Zuberi, S. M.; Clayton, P. T. (2010). Genotypic and phenotypic spectrum of pyridoxine-dependent epilepsy (ALDH7A1…	37	29																				ALDH7A1
Mills, P. B.; Footitt, E. J.; Mills, K. A.; Tuschl, K.; Aylett, S.; Varadkar, S.; Hemingway, C.; Marlow, N.; Rennie, J.; Baxter, P.; Dulac, O.; Nabbout, R.; Craigen, W. J.; Schmitt, B.; Feillet, F.; Christensen, E.; De Lonlay, P.; Pike, M. G.; Hughes, M. I.; Struys, E. A.; Jakobs, C.; Zuberi, S. M.; Clayton, P. T. (2010). Genotypic and phenotypic spectrum of pyridoxine-dependent epilepsy (ALDH7A1…	37	37																				ALDH7A1
Mills, P. B.; Footitt, E. J.; Mills, K. A.; Tuschl, K.; Aylett, S.; Varadkar, S.; Hemingway, C.; Marlow, N.; Rennie, J.; Baxter, P.; Dulac, O.; Nabbout, R.; Craigen, W. J.; Schmitt, B.; Feillet, F.; Christensen, E.; De Lonlay, P.; Pike, M. G.; Hughes, M. I.; Struys, E. A.; Jakobs, C.; Zuberi, S. M.; Clayton, P. T. (2010). Genotypic and phenotypic spectrum of pyridoxine-dependent epilepsy (ALDH7A1…	37	6			1																	ALDH7A1
Mills, P. B.; Footitt, E. J.; Mills, K. A.; Tuschl, K.; Aylett, S.; Varadkar, S.; Hemingway, C.; Marlow, N.; Rennie, J.; Baxter, P.; Dulac, O.; Nabbout, R.; Craigen, W. J.; Schmitt, B.; Feillet, F.; Christensen, E.; De Lonlay, P.; Pike, M. G.; Hughes, M. I.; Struys, E. A.; Jakobs, C.; Zuberi, S. M.; Clayton, P. T. (2010). Genotypic and phenotypic spectrum of pyridoxine-dependent epilepsy (ALDH7A1…	37	10			1												p				SFp	ALDH7A1
Mills, P. B.; Footitt, E. J.; Mills, K. A.; Tuschl, K.; Aylett, S.; Varadkar, S.; Hemingway, C.; Marlow, N.; Rennie, J.; Baxter, P.; Dulac, O.; Nabbout, R.; Craigen, W. J.; Schmitt, B.; Feillet, F.; Christensen, E.; De Lonlay, P.; Pike, M. G.; Hughes, M. I.; Struys, E. A.; Jakobs, C.; Zuberi, S. M.; Clayton, P. T. (2010). Genotypic and phenotypic spectrum of pyridoxine-dependent epilepsy (ALDH7A1…	37	11			1																	ALDH7A1
Mills, P. B.; Footitt, E. J.; Mills, K. A.; Tuschl, K.; Aylett, S.; Varadkar, S.; Hemingway, C.; Marlow, N.; Rennie, J.; Baxter, P.; Dulac, O.; Nabbout, R.; Craigen, W. J.; Schmitt, B.; Feillet, F.; Christensen, E.; De Lonlay, P.; Pike, M. G.; Hughes, M. I.; Struys, E. A.; Jakobs, C.; Zuberi, S. M.; Clayton, P. T. (2010). Genotypic and phenotypic spectrum of pyridoxine-dependent epilepsy (ALDH7A1…	37	14			1	F	M						yes				p a				SFp	ALDH7A1	BC
Mills, P. B.; Footitt, E. J.; Mills, K. A.; Tuschl, K.; Aylett, S.; Varadkar, S.; Hemingway, C.; Marlow, N.; Rennie, J.; Baxter, P.; Dulac, O.; Nabbout, R.; Craigen, W. J.; Schmitt, B.; Feillet, F.; Christensen, E.; De Lonlay, P.; Pike, M. G.; Hughes, M. I.; Struys, E. A.; Jakobs, C.; Zuberi, S. M.; Clayton, P. T. (2010). Genotypic and phenotypic spectrum of pyridoxine-dependent epilepsy (ALDH7A1…	37	19			1																	ALDH7A1
Mills, P. B.; Footitt, E. J.; Mills, K. A.; Tuschl, K.; Aylett, S.; Varadkar, S.; Hemingway, C.; Marlow, N.; Rennie, J.; Baxter, P.; Dulac, O.; Nabbout, R.; Craigen, W. J.; Schmitt, B.; Feillet, F.; Christensen, E.; De Lonlay, P.; Pike, M. G.; Hughes, M. I.; Struys, E. A.; Jakobs, C.; Zuberi, S. M.; Clayton, P. T. (2010). Genotypic and phenotypic spectrum of pyridoxine-dependent epilepsy (ALDH7A1…	37	23			1												p a					ALDH7A1
Mills, P. B.; Footitt, E. J.; Mills, K. A.; Tuschl, K.; Aylett, S.; Varadkar, S.; Hemingway, C.; Marlow, N.; Rennie, J.; Baxter, P.; Dulac, O.; Nabbout, R.; Craigen, W. J.; Schmitt, B.; Feillet, F.; Christensen, E.; De Lonlay, P.; Pike, M. G.; Hughes, M. I.; Struys, E. A.; Jakobs, C.; Zuberi, S. M.; Clayton, P. T. (2010). Genotypic and phenotypic spectrum of pyridoxine-dependent epilepsy (ALDH7A1…	37	24			1																	ALDH7A1
Mills, P. B.; Footitt, E. J.; Mills, K. A.; Tuschl, K.; Aylett, S.; Varadkar, S.; Hemingway, C.; Marlow, N.; Rennie, J.; Baxter, P.; Dulac, O.; Nabbout, R.; Craigen, W. J.; Schmitt, B.; Feillet, F.; Christensen, E.; De Lonlay, P.; Pike, M. G.; Hughes, M. I.; Struys, E. A.; Jakobs, C.; Zuberi, S. M.; Clayton, P. T. (2010). Genotypic and phenotypic spectrum of pyridoxine-dependent epilepsy (ALDH7A1…	37	25			1																	ALDH7A1
Mills, P. B.; Footitt, E. J.; Mills, K. A.; Tuschl, K.; Aylett, S.; Varadkar, S.; Hemingway, C.; Marlow, N.; Rennie, J.; Baxter, P.; Dulac, O.; Nabbout, R.; Craigen, W. J.; Schmitt, B.; Feillet, F.; Christensen, E.; De Lonlay, P.; Pike, M. G.; Hughes, M. I.; Struys, E. A.; Jakobs, C.; Zuberi, S. M.; Clayton, P. T. (2010). Genotypic and phenotypic spectrum of pyridoxine-dependent epilepsy (ALDH7A1…	37	26			1																	ALDH7A1
Mills, P. B.; Footitt, E. J.; Mills, K. A.; Tuschl, K.; Aylett, S.; Varadkar, S.; Hemingway, C.; Marlow, N.; Rennie, J.; Baxter, P.; Dulac, O.; Nabbout, R.; Craigen, W. J.; Schmitt, B.; Feillet, F.; Christensen, E.; De Lonlay, P.; Pike, M. G.; Hughes, M. I.; Struys, E. A.; Jakobs, C.; Zuberi, S. M.; Clayton, P. T. (2010). Genotypic and phenotypic spectrum of pyridoxine-dependent epilepsy (ALDH7A1…	37	27			1																	ALDH7A1
Mills, P. B.; Footitt, E. J.; Mills, K. A.; Tuschl, K.; Aylett, S.; Varadkar, S.; Hemingway, C.; Marlow, N.; Rennie, J.; Baxter, P.; Dulac, O.; Nabbout, R.; Craigen, W. J.; Schmitt, B.; Feillet, F.; Christensen, E.; De Lonlay, P.; Pike, M. G.; Hughes, M. I.; Struys, E. A.; Jakobs, C.; Zuberi, S. M.; Clayton, P. T. (2010). Genotypic and phenotypic spectrum of pyridoxine-dependent epilepsy (ALDH7A1…	37	17			14																	ALDH7A1
Mills, P. B.; Footitt, E. J.; Mills, K. A.; Tuschl, K.; Aylett, S.; Varadkar, S.; Hemingway, C.; Marlow, N.; Rennie, J.; Baxter, P.; Dulac, O.; Nabbout, R.; Craigen, W. J.; Schmitt, B.; Feillet, F.; Christensen, E.; De Lonlay, P.; Pike, M. G.; Hughes, M. I.; Struys, E. A.; Jakobs, C.; Zuberi, S. M.; Clayton, P. T. (2010). Genotypic and phenotypic spectrum of pyridoxine-dependent epilepsy (ALDH7A1…	37	3			2																	ALDH7A1
Mills, P. B.; Footitt, E. J.; Mills, K. A.; Tuschl, K.; Aylett, S.; Varadkar, S.; Hemingway, C.; Marlow, N.; Rennie, J.; Baxter, P.; Dulac, O.; Nabbout, R.; Craigen, W. J.; Schmitt, B.; Feillet, F.; Christensen, E.; De Lonlay, P.; Pike, M. G.; Hughes, M. I.; Struys, E. A.; Jakobs, C.; Zuberi, S. M.; Clayton, P. T. (2010). Genotypic and phenotypic spectrum of pyridoxine-dependent epilepsy (ALDH7A1…	37	15			2																	ALDH7A1
Mills, P. B.; Footitt, E. J.; Mills, K. A.; Tuschl, K.; Aylett, S.; Varadkar, S.; Hemingway, C.; Marlow, N.; Rennie, J.; Baxter, P.; Dulac, O.; Nabbout, R.; Craigen, W. J.; Schmitt, B.; Feillet, F.; Christensen, E.; De Lonlay, P.; Pike, M. G.; Hughes, M. I.; Struys, E. A.; Jakobs, C.; Zuberi, S. M.; Clayton, P. T. (2010). Genotypic and phenotypic spectrum of pyridoxine-dependent epilepsy (ALDH7A1…	37	7			3																	ALDH7A1
Mills, P. B.; Footitt, E. J.; Mills, K. A.; Tuschl, K.; Aylett, S.; Varadkar, S.; Hemingway, C.; Marlow, N.; Rennie, J.; Baxter, P.; Dulac, O.; Nabbout, R.; Craigen, W. J.; Schmitt, B.; Feillet, F.; Christensen, E.; De Lonlay, P.; Pike, M. G.; Hughes, M. I.; Struys, E. A.; Jakobs, C.; Zuberi, S. M.; Clayton, P. T. (2010). Genotypic and phenotypic spectrum of pyridoxine-dependent epilepsy (ALDH7A1…	37	8			3																	ALDH7A1
Mills, P. B.; Footitt, E. J.; Mills, K. A.; Tuschl, K.; Aylett, S.; Varadkar, S.; Hemingway, C.; Marlow, N.; Rennie, J.; Baxter, P.; Dulac, O.; Nabbout, R.; Craigen, W. J.; Schmitt, B.; Feillet, F.; Christensen, E.; De Lonlay, P.; Pike, M. G.; Hughes, M. I.; Struys, E. A.; Jakobs, C.; Zuberi, S. M.; Clayton, P. T. (2010). Genotypic and phenotypic spectrum of pyridoxine-dependent epilepsy (ALDH7A1…	37	28			3																	ALDH7A1
Mills, P. B.; Footitt, E. J.; Mills, K. A.; Tuschl, K.; Aylett, S.; Varadkar, S.; Hemingway, C.; Marlow, N.; Rennie, J.; Baxter, P.; Dulac, O.; Nabbout, R.; Craigen, W. J.; Schmitt, B.; Feillet, F.; Christensen, E.; De Lonlay, P.; Pike, M. G.; Hughes, M. I.; Struys, E. A.; Jakobs, C.; Zuberi, S. M.; Clayton, P. T. (2010). Genotypic and phenotypic spectrum of pyridoxine-dependent epilepsy (ALDH7A1…	37	30			3																	ALDH7A1
Mills, P. B.; Footitt, E. J.; Mills, K. A.; Tuschl, K.; Aylett, S.; Varadkar, S.; Hemingway, C.; Marlow, N.; Rennie, J.; Baxter, P.; Dulac, O.; Nabbout, R.; Craigen, W. J.; Schmitt, B.; Feillet, F.; Christensen, E.; De Lonlay, P.; Pike, M. G.; Hughes, M. I.; Struys, E. A.; Jakobs, C.; Zuberi, S. M.; Clayton, P. T. (2010). Genotypic and phenotypic spectrum of pyridoxine-dependent epilepsy (ALDH7A1…	37	31			3																	ALDH7A1
Mills, P. B.; Footitt, E. J.; Mills, K. A.; Tuschl, K.; Aylett, S.; Varadkar, S.; Hemingway, C.; Marlow, N.; Rennie, J.; Baxter, P.; Dulac, O.; Nabbout, R.; Craigen, W. J.; Schmitt, B.; Feillet, F.; Christensen, E.; De Lonlay, P.; Pike, M. G.; Hughes, M. I.; Struys, E. A.; Jakobs, C.; Zuberi, S. M.; Clayton, P. T. (2010). Genotypic and phenotypic spectrum of pyridoxine-dependent epilepsy (ALDH7A1…	37	32			3																	ALDH7A1
Mills, P. B.; Footitt, E. J.; Mills, K. A.; Tuschl, K.; Aylett, S.; Varadkar, S.; Hemingway, C.; Marlow, N.; Rennie, J.; Baxter, P.; Dulac, O.; Nabbout, R.; Craigen, W. J.; Schmitt, B.; Feillet, F.; Christensen, E.; De Lonlay, P.; Pike, M. G.; Hughes, M. I.; Struys, E. A.; Jakobs, C.; Zuberi, S. M.; Clayton, P. T. (2010). Genotypic and phenotypic spectrum of pyridoxine-dependent epilepsy (ALDH7A1…	37	33			3																	ALDH7A1
Mills, P. B.; Footitt, E. J.; Mills, K. A.; Tuschl, K.; Aylett, S.; Varadkar, S.; Hemingway, C.; Marlow, N.; Rennie, J.; Baxter, P.; Dulac, O.; Nabbout, R.; Craigen, W. J.; Schmitt, B.; Feillet, F.; Christensen, E.; De Lonlay, P.; Pike, M. G.; Hughes, M. I.; Struys, E. A.; Jakobs, C.; Zuberi, S. M.; Clayton, P. T. (2010). Genotypic and phenotypic spectrum of pyridoxine-dependent epilepsy (ALDH7A1…	37	34			3																	ALDH7A1
Mills, P. B.; Footitt, E. J.; Mills, K. A.; Tuschl, K.; Aylett, S.; Varadkar, S.; Hemingway, C.; Marlow, N.; Rennie, J.; Baxter, P.; Dulac, O.; Nabbout, R.; Craigen, W. J.; Schmitt, B.; Feillet, F.; Christensen, E.; De Lonlay, P.; Pike, M. G.; Hughes, M. I.; Struys, E. A.; Jakobs, C.; Zuberi, S. M.; Clayton, P. T. (2010). Genotypic and phenotypic spectrum of pyridoxine-dependent epilepsy (ALDH7A1…	37	35			3																	ALDH7A1
Mills, P. B.; Footitt, E. J.; Mills, K. A.; Tuschl, K.; Aylett, S.; Varadkar, S.; Hemingway, C.; Marlow, N.; Rennie, J.; Baxter, P.; Dulac, O.; Nabbout, R.; Craigen, W. J.; Schmitt, B.; Feillet, F.; Christensen, E.; De Lonlay, P.; Pike, M. G.; Hughes, M. I.; Struys, E. A.; Jakobs, C.; Zuberi, S. M.; Clayton, P. T. (2010). Genotypic and phenotypic spectrum of pyridoxine-dependent epilepsy (ALDH7A1…	37	16			4																	ALDH7A1
Mills, P. B.; Footitt, E. J.; Mills, K. A.; Tuschl, K.; Aylett, S.; Varadkar, S.; Hemingway, C.; Marlow, N.; Rennie, J.; Baxter, P.; Dulac, O.; Nabbout, R.; Craigen, W. J.; Schmitt, B.; Feillet, F.; Christensen, E.; De Lonlay, P.; Pike, M. G.; Hughes, M. I.; Struys, E. A.; Jakobs, C.; Zuberi, S. M.; Clayton, P. T. (2010). Genotypic and phenotypic spectrum of pyridoxine-dependent epilepsy (ALDH7A1…	37	18			5																	ALDH7A1
Mills, P. B.; Footitt, E. J.; Mills, K. A.; Tuschl, K.; Aylett, S.; Varadkar, S.; Hemingway, C.; Marlow, N.; Rennie, J.; Baxter, P.; Dulac, O.; Nabbout, R.; Craigen, W. J.; Schmitt, B.; Feillet, F.; Christensen, E.; De Lonlay, P.; Pike, M. G.; Hughes, M. I.; Struys, E. A.; Jakobs, C.; Zuberi, S. M.; Clayton, P. T. (2010). Genotypic and phenotypic spectrum of pyridoxine-dependent epilepsy (ALDH7A1…	37	9			6																	ALDH7A1
Mills, P. B.; Footitt, E. J.; Mills, K. A.; Tuschl, K.; Aylett, S.; Varadkar, S.; Hemingway, C.; Marlow, N.; Rennie, J.; Baxter, P.; Dulac, O.; Nabbout, R.; Craigen, W. J.; Schmitt, B.; Feillet, F.; Christensen, E.; De Lonlay, P.; Pike, M. G.; Hughes, M. I.; Struys, E. A.; Jakobs, C.; Zuberi, S. M.; Clayton, P. T. (2010). Genotypic and phenotypic spectrum of pyridoxine-dependent epilepsy (ALDH7A1…	37	20			7																	ALDH7A1
Mills, P. B.; Footitt, E. J.; Mills, K. A.; Tuschl, K.; Aylett, S.; Varadkar, S.; Hemingway, C.; Marlow, N.; Rennie, J.; Baxter, P.; Dulac, O.; Nabbout, R.; Craigen, W. J.; Schmitt, B.; Feillet, F.; Christensen, E.; De Lonlay, P.; Pike, M. G.; Hughes, M. I.; Struys, E. A.; Jakobs, C.; Zuberi, S. M.; Clayton, P. T. (2010). Genotypic and phenotypic spectrum of pyridoxine-dependent epilepsy (ALDH7A1…	37	13			8																	ALDH7A1
Mills, P. B.; Footitt, E. J.; Mills, K. A.; Tuschl, K.; Aylett, S.; Varadkar, S.; Hemingway, C.; Marlow, N.; Rennie, J.; Baxter, P.; Dulac, O.; Nabbout, R.; Craigen, W. J.; Schmitt, B.; Feillet, F.; Christensen, E.; De Lonlay, P.; Pike, M. G.; Hughes, M. I.; Struys, E. A.; Jakobs, C.; Zuberi, S. M.; Clayton, P. T. (2010). Genotypic and phenotypic spectrum of pyridoxine-dependent epilepsy (ALDH7A1…	37	5			63																	ALDH7A1
Minet et al., 2020	1	1	F	5	60	F				o		S		yes	hy	3 mo: mild cortico-subcortical atrophy; (7 mo): significant cortico-subcortical atrophy, a secondary ventriculomegaly and a thin corpus callosum	p f a	yes	yes	yes	SFp	ALDH7A1	DD
Moe Tamaura a , Hiroko Shimbo a , Mizue Iai a , Sumimasa Yamashita a , Hitoshi Osaka a - Seizure recurrence following pyridoxine withdrawal in a patient with pyridoxine-dependent epilepsy 2014	1	1	F	276						bs						Cerebral ultrasound and brain imaging by computed tomography were unremarkable	p f				SFp	ALDH7A1	DD+DI
Nasr, E., Mamak, E., Feigenbaum, A., Donner, E. J., & Mercimek-Mahmutoglu, S. (2014). Long-Term Treatment Outcome of two Patients With Pyridoxine-Dependent Epilepsy Caused byALDH7A1 Mutations	2	2	M	180	63	F+G	C+TC			sw, shw					n	diffuse thin corpus callosum	p a				SFp	ALDH7A1	N
Nasr, E., Mamak, E., Feigenbaum, A., Donner, E. J., & Mercimek-Mahmutoglu, S. (2014). Long-Term Treatment Outcome of two Patients With Pyridoxine-Dependent Epilepsy Caused byALDH7A1 Mutations	2	1	M	204	1	G	TC	yes							n	normal	p a				SFp	ALDH7A1	BC
Oesch G, Maga AM, Friedman SD, et al. Geometric morphometrics reveal altered corpus callosum shape in pyridoxine-dependent epilepsy. Neurology. 2018;91:e78–e86.	38	17	F		1											1.5-cm pineal cyst						ALDH7A1
Oesch G, Maga AM, Friedman SD, et al. Geometric morphometrics reveal altered corpus callosum shape in pyridoxine-dependent epilepsy. Neurology. 2018;91:e78–e86.	38	35	M		30											Arachnoid cyst in posterior fossa						ALDH7A1
Oesch G, Maga AM, Friedman SD, et al. Geometric morphometrics reveal altered corpus callosum shape in pyridoxine-dependent epilepsy. Neurology. 2018;91:e78–e86.	38	1	F		1											Cephalohematoma, subdural hematomas, white matter injury						ALDH7A1
Oesch G, Maga AM, Friedman SD, et al. Geometric morphometrics reveal altered corpus callosum shape in pyridoxine-dependent epilepsy. Neurology. 2018;91:e78–e86.	38	33	M		30											Chiari I malformation with right occipital shunt						ALDH7A1
Oesch G, Maga AM, Friedman SD, et al. Geometric morphometrics reveal altered corpus callosum shape in pyridoxine-dependent epilepsy. Neurology. 2018;91:e78–e86.	38	24	F		1											Chiari I malformation, subependymal cyst left, prominent perivascular spaces						ALDH7A1
Oesch G, Maga AM, Friedman SD, et al. Geometric morphometrics reveal altered corpus callosum shape in pyridoxine-dependent epilepsy. Neurology. 2018;91:e78–e86.	38	29	F		112											Diffuse posterior dominant PVWM hyperintensity, bilateral mesial temporal sclerosis						ALDH7A1
Oesch G, Maga AM, Friedman SD, et al. Geometric morphometrics reveal altered corpus callosum shape in pyridoxine-dependent epilepsy. Neurology. 2018;91:e78–e86.	38	7	F		1											Left parietal subependymal heterotopia						ALDH7A1
Oesch G, Maga AM, Friedman SD, et al. Geometric morphometrics reveal altered corpus callosum shape in pyridoxine-dependent epilepsy. Neurology. 2018;91:e78–e86.	38	4	F		1											Mass-like hyperintensity in the left middle cerebellar peduncle						ALDH7A1
Oesch G, Maga AM, Friedman SD, et al. Geometric morphometrics reveal altered corpus callosum shape in pyridoxine-dependent epilepsy. Neurology. 2018;91:e78–e86.	38	32	F		2											Maxillary sinus disease bilaterally						ALDH7A1
Oesch G, Maga AM, Friedman SD, et al. Geometric morphometrics reveal altered corpus callosum shape in pyridoxine-dependent epilepsy. Neurology. 2018;91:e78–e86.	38	37	M		56											Mega cisterna magna, mild dilatation of the right occipital horn and trigone, germinolytic cysts, right trigonal synechiae						ALDH7A1
Oesch G, Maga AM, Friedman SD, et al. Geometric morphometrics reveal altered corpus callosum shape in pyridoxine-dependent epilepsy. Neurology. 2018;91:e78–e86.	38	28	M		0											Mega cisterna magna, ventriculomegaly						ALDH7A1
Oesch G, Maga AM, Friedman SD, et al. Geometric morphometrics reveal altered corpus callosum shape in pyridoxine-dependent epilepsy. Neurology. 2018;91:e78–e86.	38	18	F		1											Mesial temporal sclerosis						ALDH7A1
Oesch G, Maga AM, Friedman SD, et al. Geometric morphometrics reveal altered corpus callosum shape in pyridoxine-dependent epilepsy. Neurology. 2018;91:e78–e86.	38	14	F		30											Mild PVWM FLAIR hyperintensity						ALDH7A1
Oesch G, Maga AM, Friedman SD, et al. Geometric morphometrics reveal altered corpus callosum shape in pyridoxine-dependent epilepsy. Neurology. 2018;91:e78–e86.	38	25	M		0											Mild PVWM FLAIR hyperintensity, hyperintense lesion in left frontal lobe						ALDH7A1
Oesch G, Maga AM, Friedman SD, et al. Geometric morphometrics reveal altered corpus callosum shape in pyridoxine-dependent epilepsy. Neurology. 2018;91:e78–e86.	38	16	M		1											Mild PVWM hyperintensity, developmental venous anomaly						ALDH7A1
Oesch G, Maga AM, Friedman SD, et al. Geometric morphometrics reveal altered corpus callosum shape in pyridoxine-dependent epilepsy. Neurology. 2018;91:e78–e86.	38	22	F		7											Mild ventriculomegaly, thinned parietal PVWM hyperintensity						ALDH7A1
Oesch G, Maga AM, Friedman SD, et al. Geometric morphometrics reveal altered corpus callosum shape in pyridoxine-dependent epilepsy. Neurology. 2018;91:e78–e86.	38	26	F		1											Normal brain						ALDH7A1
Oesch G, Maga AM, Friedman SD, et al. Geometric morphometrics reveal altered corpus callosum shape in pyridoxine-dependent epilepsy. Neurology. 2018;91:e78–e86.	38	31	F		1											Normal brain						ALDH7A1
Oesch G, Maga AM, Friedman SD, et al. Geometric morphometrics reveal altered corpus callosum shape in pyridoxine-dependent epilepsy. Neurology. 2018;91:e78–e86.	38	2	M		30											Normal brain						ALDH7A1
Oesch G, Maga AM, Friedman SD, et al. Geometric morphometrics reveal altered corpus callosum shape in pyridoxine-dependent epilepsy. Neurology. 2018;91:e78–e86.	38	3	F		30											Normal brain						ALDH7A1
Oesch G, Maga AM, Friedman SD, et al. Geometric morphometrics reveal altered corpus callosum shape in pyridoxine-dependent epilepsy. Neurology. 2018;91:e78–e86.	38	11	M		30											Normal brain						ALDH7A1
Oesch G, Maga AM, Friedman SD, et al. Geometric morphometrics reveal altered corpus callosum shape in pyridoxine-dependent epilepsy. Neurology. 2018;91:e78–e86.	38	13	F		30											Normal brain						ALDH7A1
Oesch G, Maga AM, Friedman SD, et al. Geometric morphometrics reveal altered corpus callosum shape in pyridoxine-dependent epilepsy. Neurology. 2018;91:e78–e86.	38	15	M		30											Normal brain						ALDH7A1
Oesch G, Maga AM, Friedman SD, et al. Geometric morphometrics reveal altered corpus callosum shape in pyridoxine-dependent epilepsy. Neurology. 2018;91:e78–e86.	38	38	M		30											Normal brain						ALDH7A1
Oesch G, Maga AM, Friedman SD, et al. Geometric morphometrics reveal altered corpus callosum shape in pyridoxine-dependent epilepsy. Neurology. 2018;91:e78–e86.	38	10	F		300											Normal brain						ALDH7A1
Oesch G, Maga AM, Friedman SD, et al. Geometric morphometrics reveal altered corpus callosum shape in pyridoxine-dependent epilepsy. Neurology. 2018;91:e78–e86.	38	5	M		7											Normal brain						ALDH7A1
Oesch G, Maga AM, Friedman SD, et al. Geometric morphometrics reveal altered corpus callosum shape in pyridoxine-dependent epilepsy. Neurology. 2018;91:e78–e86.	38	12	M		70											Normal brain						ALDH7A1
Oesch G, Maga AM, Friedman SD, et al. Geometric morphometrics reveal altered corpus callosum shape in pyridoxine-dependent epilepsy. Neurology. 2018;91:e78–e86.	38	20	F		84											Normal brain						ALDH7A1
Oesch G, Maga AM, Friedman SD, et al. Geometric morphometrics reveal altered corpus callosum shape in pyridoxine-dependent epilepsy. Neurology. 2018;91:e78–e86.	38	36	M		21											Normal brain						ALDH7A1
Oesch G, Maga AM, Friedman SD, et al. Geometric morphometrics reveal altered corpus callosum shape in pyridoxine-dependent epilepsy. Neurology. 2018;91:e78–e86.	38	34	M		252											Normal brain						ALDH7A1
Oesch G, Maga AM, Friedman SD, et al. Geometric morphometrics reveal altered corpus callosum shape in pyridoxine-dependent epilepsy. Neurology. 2018;91:e78–e86.	38	23	M		56											Normal brain						ALDH7A1
Oesch G, Maga AM, Friedman SD, et al. Geometric morphometrics reveal altered corpus callosum shape in pyridoxine-dependent epilepsy. Neurology. 2018;91:e78–e86.	38	21	M		1											Periventricular nodular heterotopia, dysplasia right frontal, mesial temporal sclerosis						ALDH7A1
Oesch G, Maga AM, Friedman SD, et al. Geometric morphometrics reveal altered corpus callosum shape in pyridoxine-dependent epilepsy. Neurology. 2018;91:e78–e86.	38	8	F		30											Probable mesial temporal sclerosis						ALDH7A1
Oesch G, Maga AM, Friedman SD, et al. Geometric morphometrics reveal altered corpus callosum shape in pyridoxine-dependent epilepsy. Neurology. 2018;91:e78–e86.	38	6	F		70											Prominent extracavital spaces						ALDH7A1
Oesch G, Maga AM, Friedman SD, et al. Geometric morphometrics reveal altered corpus callosum shape in pyridoxine-dependent epilepsy. Neurology. 2018;91:e78–e86.	38	30	F		7											Right maxillary sinus inflammatory disease						ALDH7A1
Oesch G, Maga AM, Friedman SD, et al. Geometric morphometrics reveal altered corpus callosum shape in pyridoxine-dependent epilepsy. Neurology. 2018;91:e78–e86.	38	9	F		8											Right occipital resection cavity (postoperative						ALDH7A1
Oesch G, Maga AM, Friedman SD, et al. Geometric morphometrics reveal altered corpus callosum shape in pyridoxine-dependent epilepsy. Neurology. 2018;91:e78–e86.	38	27	F		7											Small areas of gliosis						ALDH7A1
Oesch G, Maga AM, Friedman SD, et al. Geometric morphometrics reveal altered corpus callosum shape in pyridoxine-dependent epilepsy. Neurology. 2018;91:e78–e86.	38	19	M		7											Ventricular asymmetry						ALDH7A1
Osman et al., 2020	1	1	F		180	G	TC				F+G	TC			shw, sw	normal	p a				SFp	ALDH7A1	N
Pasquale Striano; Silvia Battaglia; Lucio Giordano; Giuseppe Capovilla; Francesca Beccaria; Eduard A. Struys; Gajja S. Salomons; Cornelis Jakobs (2009). Two novel <em>ALDH7A1</em> (antiquitin) splicing mutations associated with pyridoxine-dependent seizures. , 50(4), 933–936. doi:10.1111/j.1528-1167.2008.01741.x	2	1	M	120	1	G	C			o						thinning of the posterior corpus callosum, megacisterna magna, ventricular asymmetry, cerebellar hypoplasia, and right subependymal heterotopia	p a				SFp	ALDH7A1	N
Pasquale Striano; Silvia Battaglia; Lucio Giordano; Giuseppe Capovilla; Francesca Beccaria; Eduard A. Struys; Gajja S. Salomons; Cornelis Jakobs (2009). Two novel <em>ALDH7A1</em> (antiquitin) splicing mutations associated with pyridoxine-dependent seizures. , 50(4), 933–936. doi:10.1111/j.1528-1167.2008.01741.x	2	2	M	120	60	F	C			o	G	TC	yes			normal	p a				SFp	ALDH7A1	N
Pérez, Belén; Gutiérrez-Solana, Luis González; Verdú, Alfonso; Merinero, Begoña; Yuste-Checa, Patricia; Ruiz-Sala, Pedro; Calvo, Rocio; Jalan, Anil; Marín, Laura López; Campos, Oscar; Ruiz, Maria Ángeles; Miguel, Marta San; Vázquez, Maria; Castro, Margarita; Ferrer, Isaac; Navarrete, Rosa; Desviat, Lourdes Ruiz; Lapunzina, Pablo; Ugarte, Magdalena; Pérez-Cerdá, Celia (2013). Clinical, biochemical…	12	9	M	84	6	F										mega cisterna magna	p a				SFp	ALDH7A1	BC
Pérez, Belén; Gutiérrez-Solana, Luis González; Verdú, Alfonso; Merinero, Begoña; Yuste-Checa, Patricia; Ruiz-Sala, Pedro; Calvo, Rocio; Jalan, Anil; Marín, Laura López; Campos, Oscar; Ruiz, Maria Ángeles; Miguel, Marta San; Vázquez, Maria; Castro, Margarita; Ferrer, Isaac; Navarrete, Rosa; Desviat, Lourdes Ruiz; Lapunzina, Pablo; Ugarte, Magdalena; Pérez-Cerdá, Celia (2013). Clinical, biochemical…	12	7	F	216	1	F	C			o						mega cisterna magna, partial callosal agenesis	p a				SFp	ALDH7A1	DD+DI
Pérez, Belén; Gutiérrez-Solana, Luis González; Verdú, Alfonso; Merinero, Begoña; Yuste-Checa, Patricia; Ruiz-Sala, Pedro; Calvo, Rocio; Jalan, Anil; Marín, Laura López; Campos, Oscar; Ruiz, Maria Ángeles; Miguel, Marta San; Vázquez, Maria; Castro, Margarita; Ferrer, Isaac; Navarrete, Rosa; Desviat, Lourdes Ruiz; Lapunzina, Pablo; Ugarte, Magdalena; Pérez-Cerdá, Celia (2013). Clinical, biochemical…	12	10	M	216	30	F				o							p a				PRp	ALDH7A1	DI
Pérez, Belén; Gutiérrez-Solana, Luis González; Verdú, Alfonso; Merinero, Begoña; Yuste-Checa, Patricia; Ruiz-Sala, Pedro; Calvo, Rocio; Jalan, Anil; Marín, Laura López; Campos, Oscar; Ruiz, Maria Ángeles; Miguel, Marta San; Vázquez, Maria; Castro, Margarita; Ferrer, Isaac; Navarrete, Rosa; Desviat, Lourdes Ruiz; Lapunzina, Pablo; Ugarte, Magdalena; Pérez-Cerdá, Celia (2013). Clinical, biochemical…	12	6	F	108	1	G	M			sw						ventriculomegaly, mega cisterna magna, periventricular leukomalacia	p a				SFp	ALDH7A1	BC
Pérez, Belén; Gutiérrez-Solana, Luis González; Verdú, Alfonso; Merinero, Begoña; Yuste-Checa, Patricia; Ruiz-Sala, Pedro; Calvo, Rocio; Jalan, Anil; Marín, Laura López; Campos, Oscar; Ruiz, Maria Ángeles; Miguel, Marta San; Vázquez, Maria; Castro, Margarita; Ferrer, Isaac; Navarrete, Rosa; Desviat, Lourdes Ruiz; Lapunzina, Pablo; Ugarte, Magdalena; Pérez-Cerdá, Celia (2013). Clinical, biochemical…	12	11	M	23	90	G	C			sw						normal	p a				SFp	ALDH7A1	DD
Pérez, Belén; Gutiérrez-Solana, Luis González; Verdú, Alfonso; Merinero, Begoña; Yuste-Checa, Patricia; Ruiz-Sala, Pedro; Calvo, Rocio; Jalan, Anil; Marín, Laura López; Campos, Oscar; Ruiz, Maria Ángeles; Miguel, Marta San; Vázquez, Maria; Castro, Margarita; Ferrer, Isaac; Navarrete, Rosa; Desviat, Lourdes Ruiz; Lapunzina, Pablo; Ugarte, Magdalena; Pérez-Cerdá, Celia (2013). Clinical, biochemical…	12	12	M	96	150	F				sw						ventriculomegaly, mega cisterna magna, periventricular leukomalacia	p a					ALDH7A1	DI
Pérez, Belén; Gutiérrez-Solana, Luis González; Verdú, Alfonso; Merinero, Begoña; Yuste-Checa, Patricia; Ruiz-Sala, Pedro; Calvo, Rocio; Jalan, Anil; Marín, Laura López; Campos, Oscar; Ruiz, Maria Ángeles; Miguel, Marta San; Vázquez, Maria; Castro, Margarita; Ferrer, Isaac; Navarrete, Rosa; Desviat, Lourdes Ruiz; Lapunzina, Pablo; Ugarte, Magdalena; Pérez-Cerdá, Celia (2013). Clinical, biochemical…	12	2	M	36	1	G	C			o						mega cisterna magna	p a				SFp	ALDH7A1	N
Pérez, Belén; Gutiérrez-Solana, Luis González; Verdú, Alfonso; Merinero, Begoña; Yuste-Checa, Patricia; Ruiz-Sala, Pedro; Calvo, Rocio; Jalan, Anil; Marín, Laura López; Campos, Oscar; Ruiz, Maria Ángeles; Miguel, Marta San; Vázquez, Maria; Castro, Margarita; Ferrer, Isaac; Navarrete, Rosa; Desviat, Lourdes Ruiz; Lapunzina, Pablo; Ugarte, Magdalena; Pérez-Cerdá, Celia (2013). Clinical, biochemical…	12	5	F	8	1	G	C			bs						arachnoid cyst in posterior fossa	p a				PRp	ALDH7A1	DD
Pérez, Belén; Gutiérrez-Solana, Luis González; Verdú, Alfonso; Merinero, Begoña; Yuste-Checa, Patricia; Ruiz-Sala, Pedro; Calvo, Rocio; Jalan, Anil; Marín, Laura López; Campos, Oscar; Ruiz, Maria Ángeles; Miguel, Marta San; Vázquez, Maria; Castro, Margarita; Ferrer, Isaac; Navarrete, Rosa; Desviat, Lourdes Ruiz; Lapunzina, Pablo; Ugarte, Magdalena; Pérez-Cerdá, Celia (2013). Clinical, biochemical…	12	8	F	180	4	G	T			bs						Dandy-Walker variant, corpus callosum hypoplasia	p a				SFp	ALDH7A1	DI
Pérez, Belén; Gutiérrez-Solana, Luis González; Verdú, Alfonso; Merinero, Begoña; Yuste-Checa, Patricia; Ruiz-Sala, Pedro; Calvo, Rocio; Jalan, Anil; Marín, Laura López; Campos, Oscar; Ruiz, Maria Ángeles; Miguel, Marta San; Vázquez, Maria; Castro, Margarita; Ferrer, Isaac; Navarrete, Rosa; Desviat, Lourdes Ruiz; Lapunzina, Pablo; Ugarte, Magdalena; Pérez-Cerdá, Celia (2013). Clinical, biochemical…	12	3	M	18	1	G	M			bs						normal	p a				PRp	ALDH7A1	DD
Pérez, Belén; Gutiérrez-Solana, Luis González; Verdú, Alfonso; Merinero, Begoña; Yuste-Checa, Patricia; Ruiz-Sala, Pedro; Calvo, Rocio; Jalan, Anil; Marín, Laura López; Campos, Oscar; Ruiz, Maria Ángeles; Miguel, Marta San; Vázquez, Maria; Castro, Margarita; Ferrer, Isaac; Navarrete, Rosa; Desviat, Lourdes Ruiz; Lapunzina, Pablo; Ugarte, Magdalena; Pérez-Cerdá, Celia (2013). Clinical, biochemical…	12	1	M	24	1	G	C			bs							p				SFp	ALDH7A1	DD
Pérez, Belén; Gutiérrez-Solana, Luis González; Verdú, Alfonso; Merinero, Begoña; Yuste-Checa, Patricia; Ruiz-Sala, Pedro; Calvo, Rocio; Jalan, Anil; Marín, Laura López; Campos, Oscar; Ruiz, Maria Ángeles; Miguel, Marta San; Vázquez, Maria; Castro, Margarita; Ferrer, Isaac; Navarrete, Rosa; Desviat, Lourdes Ruiz; Lapunzina, Pablo; Ugarte, Magdalena; Pérez-Cerdá, Celia (2013). Clinical, biochemical…	12	4	M		1	G	T									hypoxic-ischemic encephalopathy-like					ARp	ALDH7A1
Raffaele Falsaperla1 & Maria Stella Vari et al. Pyridoxine-dependent epilepsies: an observational study on clinical, diagnostic, therapeutic and prognostic features in a pediatric cohort (2018)	16	5			1																	ALDH7A1
Raffaele Falsaperla1 & Maria Stella Vari et al. Pyridoxine-dependent epilepsies: an observational study on clinical, diagnostic, therapeutic and prognostic features in a pediatric cohort (2018)	16	7			1																	ALDH7A1
Raffaele Falsaperla1 & Maria Stella Vari et al. Pyridoxine-dependent epilepsies: an observational study on clinical, diagnostic, therapeutic and prognostic features in a pediatric cohort (2018)	16	6			2																	ALDH7A1
Raffaele Falsaperla1 & Maria Stella Vari et al. Pyridoxine-dependent epilepsies: an observational study on clinical, diagnostic, therapeutic and prognostic features in a pediatric cohort (2018)	16	1			3																	ALDH7A1
Raffaele Falsaperla1 & Maria Stella Vari et al. Pyridoxine-dependent epilepsies: an observational study on clinical, diagnostic, therapeutic and prognostic features in a pediatric cohort (2018)	16	11			4																	ALDH7A1
Raffaele Falsaperla1 & Maria Stella Vari et al. Pyridoxine-dependent epilepsies: an observational study on clinical, diagnostic, therapeutic and prognostic features in a pediatric cohort (2018)	16	8			5																	ALDH7A1
Raffaele Falsaperla1 & Maria Stella Vari et al. Pyridoxine-dependent epilepsies: an observational study on clinical, diagnostic, therapeutic and prognostic features in a pediatric cohort (2018)	16	10			5																	ALDH7A1
Raffaele Falsaperla1 & Maria Stella Vari et al. Pyridoxine-dependent epilepsies: an observational study on clinical, diagnostic, therapeutic and prognostic features in a pediatric cohort (2018)	16	13			35																	ALDH7A1
Renata C. Gallagher; Johan L. K. Van Hove; Gunter Scharer; Keith Hyland; Barbara Plecko; Paula J. Waters; Saadet Mercimek-Mahmutoglu; Sylvia Stockler-Ipsiroglu; Gajja S. Salomons; Efraim H. Rosenberg; Eduard A. Struys; Cornelis Jakobs (2009). Folinic acid–responsive seizures are identical to pyridoxine-dependent epilepsy. , 65(5), 550–556. doi:10.1002/ana.21568	2	1	M		2	G	M			o	G	C+M				small hemorrhages and a large cisterna magna	p a				SFp	ALDH7A1	DD
Renata C. Gallagher; Johan L. K. Van Hove; Gunter Scharer; Keith Hyland; Barbara Plecko; Paula J. Waters; Saadet Mercimek-Mahmutoglu; Sylvia Stockler-Ipsiroglu; Gajja S. Salomons; Efraim H. Rosenberg; Eduard A. Struys; Cornelis Jakobs (2009). Folinic acid–responsive seizures are identical to pyridoxine-dependent epilepsy. , 65(5), 550–556. doi:10.1002/ana.21568	2	2	M		30										n	normal	p a				SFp	ALDH7A1	DD
Renata Oliveira,Cristina Pereira,Fidjy Rodrigues,Claudia Alfaite… (2013). Pyridoxine-dependent epilepsy due to antiquitin deficiency: achieving a favourable outcome. , 15(4), 400–406. doi:10.1684/epd.2013.0610	4	3	M		1	G	TC			o			yes	yes		normal	p a				SFp	ALDH7A1	DD+DI
Renata Oliveira,Cristina Pereira,Fidjy Rodrigues,Claudia Alfaite… (2013). Pyridoxine-dependent epilepsy due to antiquitin deficiency: achieving a favourable outcome. , 15(4), 400–406. doi:10.1684/epd.2013.0610	4	1	M		1	G	S			o	G	TC+T+A	yes				p a				SFp	ALDH7A1	N
Renata Oliveira,Cristina Pereira,Fidjy Rodrigues,Claudia Alfaite… (2013). Pyridoxine-dependent epilepsy due to antiquitin deficiency: achieving a favourable outcome. , 15(4), 400–406. doi:10.1684/epd.2013.0610	4	2	M		1	G	M				G	M	yes				p a				SFp	ALDH7A1	N
Renata Oliveira,Cristina Pereira,Fidjy Rodrigues,Claudia Alfaite… (2013). Pyridoxine-dependent epilepsy due to antiquitin deficiency: achieving a favourable outcome. , 15(4), 400–406. doi:10.1684/epd.2013.0610	4	4	M		6	G	M										p				SFp	ALDH7A1	N
Rooy RLP de1 Halbertsma FJ2 Struijs EA3 Spronsen FJ van4 Lunsing RJ5 Schippers HM6 Hasselt PM van7 Plecko B8 Wohlrab G8 Whalen S9 Benoist JF10 Valence S11 Mills PB12 Bok LA2Pyridoxine Dependent Epilepsy: Is late onset a predictor for favorable outcome?	4	4	M	48	90					spw					n	normal	p					ALDH7A1	N
Rooy RLP de1 Halbertsma FJ2 Struijs EA3 Spronsen FJ van4 Lunsing RJ5 Schippers HM6 Hasselt PM van7 Plecko B8 Wohlrab G8 Whalen S9 Benoist JF10 Valence S11 Mills PB12 Bok LA2Pyridoxine Dependent Epilepsy: Is late onset a predictor for favorable outcome?	4	1	M	48	70					spw					n	Hypoplastic isthmus Moderately widened CSF spaces	p	yes				ALDH7A1	N
Rooy RLP de1 Halbertsma FJ2 Struijs EA3 Spronsen FJ van4 Lunsing RJ5 Schippers HM6 Hasselt PM van7 Plecko B8 Wohlrab G8 Whalen S9 Benoist JF10 Valence S11 Mills PB12 Bok LA2Pyridoxine Dependent Epilepsy: Is late onset a predictor for favorable outcome?	4	2	F	48	210					n					n	normal	p					ALDH7A1	N
Rooy RLP de1 Halbertsma FJ2 Struijs EA3 Spronsen FJ van4 Lunsing RJ5 Schippers HM6 Hasselt PM van7 Plecko B8 Wohlrab G8 Whalen S9 Benoist JF10 Valence S11 Mills PB12 Bok LA2Pyridoxine Dependent Epilepsy: Is late onset a predictor for favorable outcome?	4	3	F	120	63					n					n	normal	p					ALDH7A1	N
Saadet Mercimek-Mahmutoglu a,b,* , Dawn Cordeiro a , Vivian Cruz a , Keith Hyland c , Eduard A. Struys d , Lianna Kyriakopoulou e , Eva Mamak f- Novel therapy for pyridoxine dependent epilepsy due to ALDH7A1 genetic defect: L-arginine supplementation alternative to lysine-restricted diet (2014)	1	1	M	144	75	F	C										p		yes		SFp	ALDH7A1	DD
Saadet Mercimek-Mahmutoglu, *Jaina Patel, *Dawn Cordeiro, *Stacy Hewson, ‡David Callen, §Elizabeth J. Donner, §Cecil D. Hahn, *†Peter Kannu, §Jeff Kobayashi, †§¶Berge A. Minassian, §Mahendranath Moharir, *Komudi Siriwardena, §Shelly K. Weiss, *†Rosanna Weksberg, and §O. Carter Snead III Diagnostic yield of genetic testing in epileptic encephalopathy in childhood - 2015	2	2	M	29	7	G	C+S			shw					n	subependimal cysts, asymetrical VM						ALDH7A1
SANMEI WANG, JING SUN, YAO TU, LINA ZHU and ZHICHUN FENG - Clinical and genetic characteristics of pyridoxine‑dependent epilepsy: Case series report of three Chinese patients with phenotypic variability 2017	3	2	M		3	F			yes	bk, sw				yes	n		p				PR2	ALDH7A1	DI
SANMEI WANG, JING SUN, YAO TU, LINA ZHU and ZHICHUN FENG - Clinical and genetic characteristics of pyridoxine‑dependent epilepsy: Case series report of three Chinese patients with phenotypic variability 2017	3	1	M		1	F			yes	sw, shw					bk, shw		p a				SFp	ALDH7A1	DD+DI
Savina Tincheva1,2 • Tihomir Todorov2 • Albena Todorova1,2 • Ralica Georgieva3 •Dimitar Stamatov4 • Iglika Yordanova2 • Tanya Kadiyska2 • Bilyana Georgieva1 •Maria Bojidarova4 • Genoveva Tacheva4 • Ivan Litvinenko4 • Vanyo Mitev1First cases of pyridoxine-dependent epilepsy in Bulgaria: novel mutation in the ALDH7A1 gene - 2015	7	3	M	3		G									n		p a				SFp	ALDH7A1	N
Savina Tincheva1,2 • Tihomir Todorov2 • Albena Todorova1,2 • Ralica Georgieva3 •Dimitar Stamatov4 • Iglika Yordanova2 • Tanya Kadiyska2 • Bilyana Georgieva1 •Maria Bojidarova4 • Genoveva Tacheva4 • Ivan Litvinenko4 • Vanyo Mitev1First cases of pyridoxine-dependent epilepsy in Bulgaria: novel mutation in the ALDH7A1 gene - 2015	7	1	M	3	1	F	C				F+G	C+TC+T			n		p a				SFp	ALDH7A1
Savina Tincheva1,2 • Tihomir Todorov2 • Albena Todorova1,2 • Ralica Georgieva3 •Dimitar Stamatov4 • Iglika Yordanova2 • Tanya Kadiyska2 • Bilyana Georgieva1 •Maria Bojidarova4 • Genoveva Tacheva4 • Ivan Litvinenko4 • Vanyo Mitev1First cases of pyridoxine-dependent epilepsy in Bulgaria: novel mutation in the ALDH7A1 gene - 2015	7	2	F	3	1	F	C				G	TC			n		p a				SFp	ALDH7A1
Sedat Işıkay et al., 2021	2	1	F	156	3650	F				o						normal	p a				SFp	ALDH7A1	DI
Sedat Işıkay et al., 2021	2	2	M	168	4380					o						normal	a				SFp	ALDH7A1	DI
Strijker et al., 2021	24	2		24	1									yes		corpus callosum anomaly (CCA), Hyperintensity left middle cerebellar peduncle (L-CeP), decreased n-acetylaspartate at MRS (NAA), ventriculomegaly + enlargement of peripheral cerebral spinal fluid spaces (VMe), white matter abnormalities(WMA)	p a	yes				ALDH7A1	DI
Strijker et al., 2021	24	7		72	1											corpus callosum anomaly, ventriculomegaly and enlargement of peripheral cerebral spinal fluid spaces; white matter abnormalities.	p		yes			ALDH7A1	DI
Strijker et al., 2021	24	6		72	218									yes		hyperintensity of cerebral peduncles	p		yes			ALDH7A1	BC
Strijker et al., 2021	24	8		96	1											left hippocampal atrophy with atrophic collateral white matter, left ventriculomegaly, left and right white matter abnormalities	p	yes	yes	yes		ALDH7A1	DI
Strijker et al., 2021	24	4		72										yes		mega cisterna magna, corpus callosum anomaly, ventriculomegaly,	p					ALDH7A1	DI
Strijker et al., 2021	24	9		96	3											normal	p		yes			ALDH7A1	N
Strijker et al., 2021	24	3		36	1											subependymal cysts, ventriculomegaly + enlargement of peripheral cerebral spinal fluid spaces	p	yes	yes	yes		ALDH7A1	BC
Strijker et al., 2021	24	5		72	22											Ventriculomegaly; corpus callosum anomaly, frontal atrophy, ventriculoperitoneal shunt,	p	yes	yes	yes		ALDH7A1	N
Strijker et al., 2021	24	1		12	2											white matter abnormalities	p	yes	yes	yes		ALDH7A1	BC
T. Ben Younesa,b , I. Kraouaa,b, *, H. Benrhoumaa,b , F. Nasrallahb N. Ben Achoura,b , H. Klaaa,b , A. Hassen-Rouissia,b , C. Drissic , J.-F. Benoistd , I. Ben Youssef-Turk - Pyridoxine-dependent epilepsy: A novel mutation in a Tunisian child 2016	1	1	F	24	1	G	T									1 year and concluded in a decrease in volume of supratentorial white matter and thinning of the rostral corpus callosum (fig. 1).	p a				SFp	ALDH7A1	DD
Tlili, Abdelaziz; Hamida Hentati, Nadia; Chaabane, Rim; Gargouri, Abdellatif; Fakhfakh, Faiza (2013). Pyridoxine-dependent epilepsy in Tunisia is caused by a founder missense mutation of the ALDH7A1 gene. Gene, 518(2), 242–245. doi:10.1016/j.gene.2013.01.041	7	2	M	84	1	G	M			sb						Normal	p					ALDH7A1	N
Tlili, Abdelaziz; Hamida Hentati, Nadia; Chaabane, Rim; Gargouri, Abdellatif; Fakhfakh, Faiza (2013). Pyridoxine-dependent epilepsy in Tunisia is caused by a founder missense mutation of the ALDH7A1 gene. Gene, 518(2), 242–245. doi:10.1016/j.gene.2013.01.041	7	4	M	18	1	G	C			sb							p					ALDH7A1	N
Tlili, Abdelaziz; Hamida Hentati, Nadia; Chaabane, Rim; Gargouri, Abdellatif; Fakhfakh, Faiza (2013). Pyridoxine-dependent epilepsy in Tunisia is caused by a founder missense mutation of the ALDH7A1 gene. Gene, 518(2), 242–245. doi:10.1016/j.gene.2013.01.041	7	5	M	60	1	G	C			sb							p					ALDH7A1	LD
Tlili, Abdelaziz; Hamida Hentati, Nadia; Chaabane, Rim; Gargouri, Abdellatif; Fakhfakh, Faiza (2013). Pyridoxine-dependent epilepsy in Tunisia is caused by a founder missense mutation of the ALDH7A1 gene. Gene, 518(2), 242–245. doi:10.1016/j.gene.2013.01.041	7	6	M	96	1	G	C			sp, w						Normal	p					ALDH7A1	N
Tlili, Abdelaziz; Hamida Hentati, Nadia; Chaabane, Rim; Gargouri, Abdellatif; Fakhfakh, Faiza (2013). Pyridoxine-dependent epilepsy in Tunisia is caused by a founder missense mutation of the ALDH7A1 gene. Gene, 518(2), 242–245. doi:10.1016/j.gene.2013.01.041	7	7	M	60	1	G	C			sp, w						normal	p					ALDH7A1	DI
Tlili, Abdelaziz; Hamida Hentati, Nadia; Chaabane, Rim; Gargouri, Abdellatif; Fakhfakh, Faiza (2013). Pyridoxine-dependent epilepsy in Tunisia is caused by a founder missense mutation of the ALDH7A1 gene. Gene, 518(2), 242–245. doi:10.1016/j.gene.2013.01.041	7	3	M	18	1	G	C			sp, w						Agenesis of the corpus callosum	p					ALDH7A1	DD
Tlili, Abdelaziz; Hamida Hentati, Nadia; Chaabane, Rim; Gargouri, Abdellatif; Fakhfakh, Faiza (2013). Pyridoxine-dependent epilepsy in Tunisia is caused by a founder missense mutation of the ALDH7A1 gene. Gene, 518(2), 242–245. doi:10.1016/j.gene.2013.01.041	7	1	M	2	1	G	C			sp, w							p					ALDH7A1
Tomoyuki Akiyama et al., 2020	7	6	F			G	C			n						normal					SFf	ALDH7A1	DI
Tomoyuki Akiyama et al., 2020	7	1	F		90	F+G	TC			sp	G	M+S				Asymmetric brain atrophy					SFp	ALDH7A1	DD
Tomoyuki Akiyama et al., 2020	7	7	F		1	F+G	C+T								sp, n	Normal						ALDH7A1	N
Tomoyuki Akiyama et al., 2020, PRESO DA Kuhara T, Akiyama T, Ohse M, et al. Identification of new biomarkers of pyridoxinedependent epilepsy by GC/MS-based urine metabolomics. Anal Biochem 2020;604:113739.	7	5	M		1	F+G	C+T			sp						Intraventricular hemorrhage (grade 3), white matter signal abnormality					SFp	ALDH7A1	DD
Tomoyuki Akiyama et al., 2020, PRESO DA Yanagishita T, Yamamoto K, Koike T, et al. Novel compound heterozygous ALDH7A1 mutation causes the hemi-allelic expression in a patient with pyridoxine-dependent epilepsy. Tokyo Women's Med Univ J 2019;3:73-7	7	4	M			F+G	C+T			bs					sp	Diffuse cerebral atrophy, enlarged ventricles	f a				PRf	ALDH7A1	DD
Tomoyuki Akiyama et al., 2020, PRESO DA Yanagishita T, Yamamoto K, Koike T, et al. Novel compound heterozygous ALDH7A1 mutation causes the hemi-allelic expression in a patient with pyridoxine-dependent epilepsy. Tokyo Women's Med Univ J 2019;3:73-7	7	2	F												sp	normal					SFp	ALDH7A1	DI
Tsao et al., 2022	1	1	F	0.3		F+G	S		yes								a					ALDH7A1
Ville, Dorothée; Ginguene, Carole; Marignier, Stéphanie; Portes, Vincent des; de Bellescize, Jullita (2013). Early diagnosis of pyridoxine-dependent epilepsy: Video-EEG monitoring and biochemical and genetic investigation. European Journal of Paediatric Neurology, 17(6), 676–680. doi:10.1016/j.ejpn.2013.06.005	1	1	M		9	F				bk, sp	F	C			spw sw n	MRI, was unremarkable	p a				SFp	ALDH7A1	N
Virginia Navarro-Abia a,⇑ , Marı´a Soriano-Ramos a , Noemı´ Nu´n˜ez- namorado a , Ana Camacho-Salas a , Ana Martinez-de Arago´n b , Elena Martı´n-Herna´ndez c , Rogelio Simo´n-de las Heras a - Hydrocephalus in pyridoxine-dependent epilepsy: New case and literature review 2017	1	1	F		1	F	C			o						fetal MRI: a left lateral ventriculomegaly. cMRI confirmed an asymmetric ventriculomegaly. The latest also evidenced periventricular white matter abnormalities, corpus callosum hypoplasia and a subependymal cyst surrounding the left foramen of Monro that did not appear to be causative of ventriculomegaly. The spectroscopic study showed elevated white matter lactate	p a	yes	v	yes	SFp	ALDH7A1
Yeghiazaryan, N. S. et al. Long-term follow-up in two siblings with pyridoxine-dependent seizures associated with a novel ALDH7A1 mutation. Eur. J. Paediatr. Neurol. 15, 547–550 (2011).	2	1	F	180						bs	G	C+M	yes			d slight diffuse cortical atrophy and thinned corpus callosum.	p a				SFp	ALDH7A1	DI
Yuzyuk et al., 2016	2	2	F		11				yes							10 days : normal,	p	yes	yes	yes	SFp	ALDH7A1	LD
Yuzyuk et al., 2016	2	1	M		1											3 days and at 21 days of age: mild ventriculomegaly and delayed myelination.	p	yes	yes	yes		ALDH7A1	DD
Zahraa Haidar Nadine Jalkh Sandra Corbani Ali Fawaz Eliane Chouery André Mégarbané - Atypical pyridoxine dependent epilepsy resulting from a new homozygous missense mutation, in ALDH7A1 - 2018	1	1	M	72						shw						mild hyposignal spots in the white matter with mild ventricular dilatation	p a				SFp	ALDH7A1	DD
Zhixian Yang 1, Xiaoling Yang 1, Ye Wu 1, Jingmin Wang 1, Yuehua Zhang 1, Hui Xiong 1, Yuwu Jiang 1, Jiong Qin - Clinical diagnosis, treatment, and ALDH7A1 mutations in pyridoxine-dependent epilepsy in three Chinese infants - 2014	3	3	M	4	1	G	C			o						delayed myelination and right ventricle slightly widened at the age of 4 months	p f				SFp	ALDH7A1	DD
Zhixian Yang 1, Xiaoling Yang 1, Ye Wu 1, Jingmin Wang 1, Yuehua Zhang 1, Hui Xiong 1, Yuwu Jiang 1, Jiong Qin - Clinical diagnosis, treatment, and ALDH7A1 mutations in pyridoxine-dependent epilepsy in three Chinese infants - 2014	3	1	M	5	60	F G	C				F		yes			normal	p f				SFp	ALDH7A1
Zhixian Yang 1, Xiaoling Yang 1, Ye Wu 1, Jingmin Wang 1, Yuehua Zhang 1, Hui Xiong 1, Yuwu Jiang 1, Jiong Qin - Clinical diagnosis, treatment, and ALDH7A1 mutations in pyridoxine-dependent epilepsy in three Chinese infants - 2014	3	2	F	24	8	F G				o						white matter volume less than normal, frontal-parietal sulci and subarachnoid widened	p f				SFp	ALDH7A1	DD
Plecko 2007	18	1	M														p					ALDH7A1
Plecko 2007	18	2	M														p					ALDH7A1
Plecko 2007	18	3	M														p					ALDH7A1
Plecko 2007	18	4	M														p					ALDH7A1
Plecko 2007	18	5	M														p					ALDH7A1
Plecko 2007	18	6	M														p					ALDH7A1
Plecko 2007	18	7	M														p					ALDH7A1
Plecko 2007	18	8	M														p					ALDH7A1
Plecko 2007	18	9	M														p					ALDH7A1
Plecko 2007	18	10	M														p					ALDH7A1
Plecko 2007	18	11	F														p					ALDH7A1
Plecko 2007	18	12	F														p					ALDH7A1
Plecko 2007	18	13	F														p					ALDH7A1
Plecko 2007	18	14	F														p					ALDH7A1
Plecko 2007	18	15	F														p					ALDH7A1
Plecko 2007	18	16	F														p					ALDH7A1
Plecko 2007	18	17	F														p					ALDH7A1
Plecko 2007	18	18	F														p					ALDH7A1
Bennett CL, Chen Y, Hahn S, Glass IA, Gospe SM, Jr. Prevalence of ALDH7A1 mutations in 18 North American pyridoxine-dependent seizure (PDS) patients. Epilepsia. May 2009;50(5):1167-75.	18	11	M	36	30	F	M S				F						p a				PRp	ALDH7A1	DL
Bennett CL, Chen Y, Hahn S, Glass IA, Gospe SM, Jr. Prevalence of ALDH7A1 mutations in 18 North American pyridoxine-dependent seizure (PDS) patients. Epilepsia. May 2009;50(5):1167-75.	18	7	M	480	1	F											p a				SFp	ALDH7A1	DI
Bennett CL, Chen Y, Hahn S, Glass IA, Gospe SM, Jr. Prevalence of ALDH7A1 mutations in 18 North American pyridoxine-dependent seizure (PDS) patients. Epilepsia. May 2009;50(5):1167-75.	18	1	M	216		F											p				SFp	ALDH7A1	DD
Bennett CL, Chen Y, Hahn S, Glass IA, Gospe SM, Jr. Prevalence of ALDH7A1 mutations in 18 North American pyridoxine-dependent seizure (PDS) patients. Epilepsia. May 2009;50(5):1167-75.	18	2	F	168	1	F	M										p				SFp	ALDH7A1	DD
Bennett CL, Chen Y, Hahn S, Glass IA, Gospe SM, Jr. Prevalence of ALDH7A1 mutations in 18 North American pyridoxine-dependent seizure (PDS) patients. Epilepsia. May 2009;50(5):1167-75.	18	3	F	72		F																ALDH7A1
Bennett CL, Chen Y, Hahn S, Glass IA, Gospe SM, Jr. Prevalence of ALDH7A1 mutations in 18 North American pyridoxine-dependent seizure (PDS) patients. Epilepsia. May 2009;50(5):1167-75.	18	4	M	132		F							yes				p				SFp	ALDH7A1	DL
Bennett CL, Chen Y, Hahn S, Glass IA, Gospe SM, Jr. Prevalence of ALDH7A1 mutations in 18 North American pyridoxine-dependent seizure (PDS) patients. Epilepsia. May 2009;50(5):1167-75.	18	5	M	108	7	F											p a				SFp	ALDH7A1	DD
Bennett CL, Chen Y, Hahn S, Glass IA, Gospe SM, Jr. Prevalence of ALDH7A1 mutations in 18 North American pyridoxine-dependent seizure (PDS) patients. Epilepsia. May 2009;50(5):1167-75.	18	6	M	192	21	F											p				SFp	ALDH7A1	DD
Bennett CL, Chen Y, Hahn S, Glass IA, Gospe SM, Jr. Prevalence of ALDH7A1 mutations in 18 North American pyridoxine-dependent seizure (PDS) patients. Epilepsia. May 2009;50(5):1167-75.	18	8	F	108		F	T							yes			p a				PRp	ALDH7A1	DD
Bennett CL, Chen Y, Hahn S, Glass IA, Gospe SM, Jr. Prevalence of ALDH7A1 mutations in 18 North American pyridoxine-dependent seizure (PDS) patients. Epilepsia. May 2009;50(5):1167-75.	18	9	M	24		F											p a					ALDH7A1	DD
Bennett CL, Chen Y, Hahn S, Glass IA, Gospe SM, Jr. Prevalence of ALDH7A1 mutations in 18 North American pyridoxine-dependent seizure (PDS) patients. Epilepsia. May 2009;50(5):1167-75.	18	10	F	108		F	T										p				SFp	ALDH7A1
Bennett CL, Chen Y, Hahn S, Glass IA, Gospe SM, Jr. Prevalence of ALDH7A1 mutations in 18 North American pyridoxine-dependent seizure (PDS) patients. Epilepsia. May 2009;50(5):1167-75.	18	12	M	204		F										cerebellar vermis hypoplasia, large posterior fossa cyst and hydrocephalus	p f a				AR2	ALDH7A1	DD+DI
Bennett CL, Chen Y, Hahn S, Glass IA, Gospe SM, Jr. Prevalence of ALDH7A1 mutations in 18 North American pyridoxine-dependent seizure (PDS) patients. Epilepsia. May 2009;50(5):1167-75.	18	14	F	84	60	G											p				SFp	ALDH7A1	DD
Bennett CL, Chen Y, Hahn S, Glass IA, Gospe SM, Jr. Prevalence of ALDH7A1 mutations in 18 North American pyridoxine-dependent seizure (PDS) patients. Epilepsia. May 2009;50(5):1167-75.	18	16	F	36	180	G											p a				SFp	ALDH7A1
Bennett CL, Chen Y, Hahn S, Glass IA, Gospe SM, Jr. Prevalence of ALDH7A1 mutations in 18 North American pyridoxine-dependent seizure (PDS) patients. Epilepsia. May 2009;50(5):1167-75.	18	18	M	348	60									yes			p a				SFp	ALDH7A1	N
Alghamdi et al. 2019	2	1	M	36	1					sb sp					bk sp	10 days: scattered blood densities were observed along the bilateral periventricular regions and were more prominent on the left side; then repeated MRI at the age of 3 years was suggestive of old global hypoxic ischemic insult with tiny old insult at left lentiform nucleus (►Fig. 2).	p a					PNPO	DD
Angeles Ruiz; Judit García-Villoria; Aida Ormazabal; Johannes Zschocke; Miquel Fiol; Aleix Navarro-Sastre; Rafael Artuch; Ma Antonia Vilaseca; Antonia Ribes (2008). A new fatal case of pyridox(am)ine 5′-phosphate oxidase (PNPO) deficiency. , 93(2), 0–218. doi:10.1016/j.ymgme.2007.10.003	1	1	M		1	?				bs					n	Brain imaging performed at 3, 25 and 35 days of age showed progressive hypomyelination and global atrophy.	p f a				ARp	PNPO	M
Annapurna Sudarsanam • Harry Singh • Bridget Wilcken • Michael Stormon • Susan Arbuckle • Bernhard Schmitt • Peter Clayton • John Earl • Richard Webster - Cirrhosis Associated with Pyridoxal 50 hosphate Treatment of Pyridoxamine 50-Phosphate Oxidase Deficiency (2014)	1	1	M	96	1										n		p f a				PRf	PNPO
B. Jaeger a,⁎, N.G. Abeling b, G.S. Salomons c, E.A. Struys c, M. Simas-Mendes c, V.G. Geukers d, B.T. Poll-The Pyridoxine responsive epilepsy caused by a novel homozygous PNPO mutation (2016)	1	1	M		1	F+G	TC			bs shsw				yes	n		p				PRP	PNPO	N
D. Coman • P. Lewindon • P. Clayton • K. Riney - PNPO Deficiency and Cirrhosis: Expanding the Clinical Phenotyp	1	1	M	48	1				yes	shw s					n		p a				FSf	PNPO
Farmania et al., 2021 PNPO	1	1	M	2	1	F				bs spshw					o	normal	p a				ARp	PNPO	M
Francesco Raimondi,1 Philippa Mills,2 Peter T Clayton,2 and Ennio Del Giudice - A preterm neonate with seizures unresponsive to conventional treatment 2015	1	1	F	72	1	G			yes	bs					normal	preterm leucoencephalophaty. normal at 3 months.	f a				SFp	PNPO	N
G. F. Hoffmann; B. Schmitt; M. Windfuhr; N. Wagner; H. Strehl; S. Bagci; A. R. Franz; P. B. Mills; P. T. Clayton; M. R. Baumgartner; B. Steinmann; T. Bast; N. I. Wolf; J. Zschocke (2007). Pyridoxal 5′-phosphate may be curative in early-onset epileptic encephalopathy. , 30(1), 96–99. doi:10.1007/s10545-006-0508-4	4	2	F	29	1	G	M			bs					n		p a				PRp	PNPO	DD
G. F. Hoffmann; B. Schmitt; M. Windfuhr; N. Wagner; H. Strehl; S. Bagci; A. R. Franz; P. B. Mills; P. T. Clayton; M. R. Baumgartner; B. Steinmann; T. Bast; N. I. Wolf; J. Zschocke (2007). Pyridoxal 5′-phosphate may be curative in early-onset epileptic encephalopathy. , 30(1), 96–99. doi:10.1007/s10545-006-0508-4	4	4	M		2					bs					o	(6 w)normal. (3 yo) severe diffuse cerebral atrophy	p a				SFp	PNPO
G. F. Hoffmann; B. Schmitt; M. Windfuhr; N. Wagner; H. Strehl; S. Bagci; A. R. Franz; P. B. Mills; P. T. Clayton; M. R. Baumgartner; B. Steinmann; T. Bast; N. I. Wolf; J. Zschocke (2007). Pyridoxal 5′-phosphate may be curative in early-onset epileptic encephalopathy. , 30(1), 96–99. doi:10.1007/s10545-006-0508-4	4	3	M		3	F	M			sp n					o	normal	p a				SFp	PNPO	N
Goyal, Monisha; Fequiere, Pierre R.; McGrath, Tony M.; Hyland, Keith (2013). Seizures With Decreased Levels of Pyridoxal Phosphate in Cerebrospinal Fluid. Pediatric Neurology, 48(3), 227–231. doi:10.1016/j.pediatrneurol.2012.11.006	4	4	M	1	21	F					F+G	C			o	normal	p f a				SFp	PNPO	N
Jaeger B, Abeling NG, Salomons GS, et al. Pyridoxine responsive epilepsy caused by a novel homozygous PNPO mutation. Mol Genet Metab Rep. 2016;6:60-63.	1	1	M	14	1	F+G	TC			bs shsw				yes	n	normal	p a				PRp	PNPO	N
Jiao et al., 2022	11	5	M	132	1	G	S	yes	yes	hy						periventricular white matter attenuation; bilateral ventricles widened	a					PNPO	DD+DI
Jiao et al., 2022	11	6	M	8	1	G	S	yes	yes	hy						periventricular white matter attenuation; bilateral ventricles widened						PNPO	M
Jiao et al., 2022	11	7	M	58	1		M+S	yes	yes	bs						normal	f					PNPO	DD+DI
Jiao et al., 2022	11	9	F	48	1		S	yes		hy						corpus callosum hypoplasia	f a					PNPO	DD+DI
Jiao et al., 2022	11	10	M	98	10	G	S	yes	yes	hy						corpus callosum hypoplasia	a					PNPO	DD+DI
Jiao et al., 2022	11	8	M	1	1		M+S			hy												PNPO	M
Jiao Xue 1 & Xingzhi Chang1 & Yuehua Zhang1 & Zhixian Yang1 - Novel phenotypes of pyridox(am)ine-5’-phosphate oxidase deficiency and high prevalence of c.445_448del mutation in Chinese patients 2017	4	2	M		1	G	M+S			o	F+G	TC+S				A Periventricular white matter attenuation; Bilateral ventricles widened	p a				PRp	PNPO	DD
Jiao Xue 1 & Xingzhi Chang1 & Yuehua Zhang1 & Zhixian Yang1 - Novel phenotypes of pyridox(am)ine-5’-phosphate oxidase deficiency and high prevalence of c.445_448del mutation in Chinese patients 2017	4	3	M		150	G				o			yes			normal	p a				SFp	PNPO	DD
Jiao Xue 1 & Xingzhi Chang1 & Yuehua Zhang1 & Zhixian Yang1 - Novel phenotypes of pyridox(am)ine-5’-phosphate oxidase deficiency and high prevalence of c.445_448del mutation in Chinese patients 2017	4	1	M		1	G	M+S			hy o	F+G	TC+S				A Periventricular white matter attenuation; Bilateral ventricles widened	p a				PRp	PNPO	DD
Jiao Xue 1 & Xingzhi Chang1 & Yuehua Zhang1 & Zhixian Yang1 - Novel phenotypes of pyridox(am)ine-5’-phosphate oxidase deficiency and high prevalence of c.445_448del mutation in Chinese patients 2017	4	4	M		60	F				n	F					normal	p a				SFa	PNPO	DD
Levtova A, Camuzeaux S, Laberge A, et al. Normal cerebrospinal fluid pyridoxal 50-phosphate level in a PNPO-deficient patient with neonatal-onset epileptic encephalopathy. JIMD Rep. 2015; 22:67-75.	1	1	F	14	1		M			o	F	T+S		yes	bk	normal	p f a				ARp	PNPO
Lugli et al., 2019	1	1	M	18	1	F+G	C+M+S		yes	bs					n	(7 days): mild hyperintense periventricular WM; (2 mo): normal	p a				SFp	PNPO	N
M. Veeravigrom1,2, P. Damrongphol1,2, R. Ittiwut3,4, C. Ittiwut3,4, K. Suphapeetiporn3,4 and V. Shotelersuk - Pyridoxal 5ꞌ-phosphate-responsive epilepsy with novel mutations in the PNPO gene: a case report	1	1	F	288	1	G	M				F+G	M		yes	bs n	TC: cerebral edema with diffused, non-specific, poor gray-white matter differentiation	f a				SF2	PNPO
Martino L. di Salvoa,1 , Mario Mastrangelob,1 , Isabel Noguésc , Manuela Tolved , Alessandro Paiardinie , Carla Carduccid , Davide Meif , Martino Montomolif , Angela Tramontig , Renzo Guerrinif , Roberto Contestabilea,2 , Vincenzo Leuzzib,⁎,2 - Pyridoxine-5′-phosphate oxidase (Pnpo) deficiency: Clinical and biochemical alterations associated with the C.347g > A (P.·Arg116gln) mutation - 2017	3	1	M	43	600	G	C		yes	sp sw					sp w	normal	a				SFp	PNPO	N
Martino L. di Salvoa,1 , Mario Mastrangelob,1 , Isabel Noguésc , Manuela Tolved , Alessandro Paiardinie , Carla Carduccid , Davide Meif , Martino Montomolif , Angela Tramontig , Renzo Guerrinif , Roberto Contestabilea,2 , Vincenzo Leuzzib,⁎,2 - Pyridoxine-5′-phosphate oxidase (Pnpo) deficiency: Clinical and biochemical alterations associated with the C.347g > A (P.·Arg116gln) mutation - 2017	3	2	M	144	1155	G	M+A+TC			bk sp w	G	TC+C+Ab			bk sp w n	normal	p a					PNPO	DI
Martino L. di Salvoa,1 , Mario Mastrangelob,1 , Isabel Noguésc , Manuela Tolved , Alessandro Paiardinie , Carla Carduccid , Davide Meif , Martino Montomolif , Angela Tramontig , Renzo Guerrinif , Roberto Contestabilea,2 , Vincenzo Leuzzib,⁎,2 - Pyridoxine-5′-phosphate oxidase (Pnpo) deficiency: Clinical andbiochemical alterations associated with the C.347g > A (P.·Arg116gln)mutation - 2017	3	3	M		240	G					G				bk sp w n	normal at 5 y	p a					PNPO	DI
Mills PB, Camuzeaux SS, Footitt EJ, et al. Epilepsy due to PNPO mutations: genotype, environment and treatment affect presentation and outcome. Brain. 2014;137:1350-1360.	15	8		108	1																	PNPO	N
Mills PB, Camuzeaux SS, Footitt EJ, et al. Epilepsy due to PNPO mutations: genotype, environment and treatment affect presentation and outcome. Brain. 2014;137:1350-1360.	15	11		252	1																PRp	PNPO	DD
Mills PB, Camuzeaux SS, Footitt EJ, et al. Epilepsy due to PNPO mutations: genotype, environment and treatment affect presentation and outcome. Brain. 2014;137:1350-1360.	15	13		108	1																PRp	PNPO	DD
Mills PB, Camuzeaux SS, Footitt EJ, et al. Epilepsy due to PNPO mutations: genotype, environment and treatment affect presentation and outcome. Brain. 2014;137:1350-1360.	15	14		36	1																	PNPO	DD
Mills PB, Camuzeaux SS, Footitt EJ, et al. Epilepsy due to PNPO mutations: genotype, environment and treatment affect presentation and outcome. Brain. 2014;137:1350-1360.	15	15		108	1																	PNPO	DI
Mills PB, Camuzeaux SS, Footitt EJ, et al. Epilepsy due to PNPO mutations: genotype, environment and treatment affect presentation and outcome. Brain. 2014;137:1350-1360.	15	12		492	14																SFp	PNPO	ASD
Mills PB, Camuzeaux SS, Footitt EJ, et al. Epilepsy due to PNPO mutations: genotype, environment and treatment affect presentation and outcome. Brain. 2014;137:1350-1360.	15	10		276	60																SFp	PNPO	DI
Mills PB, Camuzeaux SS, Footitt EJ, et al. Epilepsy due to PNPO mutations: genotype, environment and treatment affect presentation and outcome. Brain. 2014;137:1350-1360.	15	9		24	21																SFp	PNPO	DD
Mills PB, Camuzeaux SS, Footitt EJ, et al. Epilepsy due to PNPO mutations: genotype, environment and treatment affect presentation and outcome. Brain. 2014;137:1350-1360.	15	1		48	1												f					PNPO	DD
Mills PB, Camuzeaux SS, Footitt EJ, et al. Epilepsy due to PNPO mutations: genotype, environment and treatment affect presentation and outcome. Brain. 2014;137:1350-1360.	15	2		62	1												f				ARp	PNPO	N
Mills PB, Camuzeaux SS, Footitt EJ, et al. Epilepsy due to PNPO mutations: genotype, environment and treatment affect presentation and outcome. Brain. 2014;137:1350-1360.	15	3		31	1												f					PNPO	N
Mills PB, Camuzeaux SS, Footitt EJ, et al. Epilepsy due to PNPO mutations: genotype, environment and treatment affect presentation and outcome. Brain. 2014;137:1350-1360.	15	5		12	1												f					PNPO	LD+DI
Mills PB, Camuzeaux SS, Footitt EJ, et al. Epilepsy due to PNPO mutations: genotype, environment and treatment affect presentation and outcome. Brain. 2014;137:1350-1360.	15	6		48	1												f					PNPO	N
Mills PB, Camuzeaux SS, Footitt EJ, et al. Epilepsy due to PNPO mutations: genotype, environment and treatment affect presentation and outcome. Brain. 2014;137:1350-1360.	15	7		77	150	G	S										f				SFp	PNPO	N
Mills PB, Camuzeaux SS, Footitt EJ, et al. Epilepsy due to PNPO mutations: genotype, environment and treatment affect presentation and outcome. Brain. 2014;137:1350-1360.	15	4		4													f					PNPO	N
Morad Khayat; Stanley H. Korman; Pnina Frankel; Zalman Weintraub; Sylvia Hershckowitz; Vered Fleisher Sheffer; Mordechai Ben Elisha; Ronald A. Wevers; Tzipora C. Falik-Zaccai (2008). PNPO deficiency: An under diagnosed inborn error of pyridoxine metabolism. , 94(4), 0–434. doi:10.1016/j.ymgme.2008.04.008		2	M		1	F	M			sb						perinatal middle cerebral arterial ischaemic stroke	f a				SFp	PNPO	DD
Morad Khayat; Stanley H. Korman; Pnina Frankel; Zalman Weintraub; Sylvia Hershckowitz; Vered Fleisher Sheffer; Mordechai Ben Elisha; Ronald A. Wevers; Tzipora C. Falik-Zaccai (2008). PNPO deficiency: An under diagnosed inborn error of pyridoxine metabolism. , 94(4), 0–434. doi:10.1016/j.ymgme.2008.04.008	2	1	F		1	G	M									abnor­mal­i­ties of the white mat­ter with decreased mye­lin­i­za­tion, pres­ence of tiny sub cor­ti­cal foci, sim­pli­fied sul­ca­tion and gyra­tion, and abnor­mal dif­fused high sig­nal in the basal gan­glia	p a				ARp	PNPO	M
Pavitt et al., 2020	1	1	F		1																	PNPO
Pearl PL, Hyland K, Chiles J, et al. Partial pyridoxine responsiveness in PNPO deficiency. JIMD Rep. 2013;9:139-142.	1	1	M		1					sh bk	G	T+M			bk	unremarkable	f a				SFp	PNPO	LD
Plecko B, Paul K, Mills P, et al. Pyridoxine responsiveness in novel mutations of the PNPO gene. Neurology. 2014;82(16): 1425-1433.	11	2		117	1					bs					n		p a					PNPO
Plecko B, Paul K, Mills P, et al. Pyridoxine responsiveness in novel mutations of the PNPO gene. Neurology. 2014;82(16): 1425-1433.	11	5		46	2					bs							p				SF2	PNPO	N
Plecko B, Paul K, Mills P, et al. Pyridoxine responsiveness in novel mutations of the PNPO gene. Neurology. 2014;82(16): 1425-1433.	11	8		20	1					o							p				SFp	PNPO	N
Plecko B, Paul K, Mills P, et al. Pyridoxine responsiveness in novel mutations of the PNPO gene. Neurology. 2014;82(16): 1425-1433.	11	11		82	1					o							p				SFp	PNPO	N
Plecko B, Paul K, Mills P, et al. Pyridoxine responsiveness in novel mutations of the PNPO gene. Neurology. 2014;82(16): 1425-1433.	11	6		312	6					o			yes	yes			p a				SFp	PNPO	N
Plecko B, Paul K, Mills P, et al. Pyridoxine responsiveness in novel mutations of the PNPO gene. Neurology. 2014;82(16): 1425-1433.	11	9		17	6					o							p				SFp	PNPO	N
Plecko B, Paul K, Mills P, et al. Pyridoxine responsiveness in novel mutations of the PNPO gene. Neurology. 2014;82(16): 1425-1433.	11	7		56						bs							p a				SFp	PNPO	DD
Plecko B, Paul K, Mills P, et al. Pyridoxine responsiveness in novel mutations of the PNPO gene. Neurology. 2014;82(16): 1425-1433.	11	4		98	1												p				PRp	PNPO
Plecko B, Paul K, Mills P, et al. Pyridoxine responsiveness in novel mutations of the PNPO gene. Neurology. 2014;82(16): 1425-1433.	11	10		96	2												p				SFp	PNPO
Porri, Stephanie; Fluss, Joel; Plecko, Barbara; Paschke, Eduard; Korff, Christian; Kern, Ilse (2013). Positive Outcome following Early Diagnosis and Treatment of Pyridoxal-5′-Phosphate Oxidase Deficiency: A Case Report. Neuropediatrics, 45(1), 064–068. doi:10.1055/s-0033-1353489	1	1	M		1	G	M			sb	G	TC+M			n		p f a				SFp	PNPO	N
Raffaele Falsaperla1 & Maria Stella Vari et al. Pyridoxine-dependent epilepsies: an observational study on clinical, diagnostic, therapeutic and prognostic features in a pediatric cohort (2018)	16	4			1																	PNPO
Raffaele Falsaperla1 & Maria Stella Vari et al. Pyridoxine-dependent epilepsies: an observational study on clinical, diagnostic, therapeutic and prognostic features in a pediatric cohort (2018)	16	16			30																	PNPO
Raffaele Falsaperla1 & Maria Stella Vari et al. Pyridoxine-dependent epilepsies: an observational study on clinical, diagnostic, therapeutic and prognostic features in a pediatric cohort (2018)	16	9			695																	PNPO
Réjean M. Guerriero, DO, Archana A. Patel, MD, MPH, Brian Walsh, MD, Fiona M. Baumer, MD, Ankoor S. Shah, MD, Jurriaan M. Peters, MD, Lance H. Rodan, MD, Pankaj B. Agrawal, MBBS, MMSc, Phillip L. Pearl, MD, Masanori Takeoka, MD Systemic Manifestations in Pyridox(am)ine Phosphate Oxidase (PNPO) Deficiency 2017	6	1	F		1	F	C			bk					sb bs		p a				PRp	PNPO
Saadet Mercimek-Mahmutoglu, *Jaina Patel, *Dawn Cordeiro, *Stacy Hewson, ‡David Callen, §Elizabeth J. Donner, §Cecil D. Hahn, *†Peter Kannu, §Jeff Kobayashi, †§¶Berge A. Minassian, §Mahendranath Moharir, *Komudi Siriwardena, §Shelly K. Weiss, *†Rosanna Weksberg, and §O. Carter Snead III Diagnostic yield of genetic testing in epileptic encephalopathy in childhood - 2015	2	1	F	12	1					bs o					n	normal MRI e MRS						PNPO
SANMEI WANG, JING SUN, YAO TU, LINA ZHU and ZHICHUN FENG - Clinical and genetic characteristics of pyridoxine‑dependent epilepsy: Case series report of three Chinese patients with phenotypic variability 2017	3	3	M		180	F+G	S			hy					bk sw	right periventricular leucomalacia involving subcortical white matter, accompanied with signs of gliosis, and observations on CT were in line with thi	p				SFp	PNPO	LD
Stephanie Porri1 Joel Fluss1 Barbara Plecko2 Eduard Paschke3 Christian M. Korff1 Ilse Kern - Positive Outcome following Early Diagnosis and Treatment of Pyridoxal-5′-Phosphate Oxidase Deficiency: A Case Report (2014)	1	1	M		1	G	M			sb spw					n		p f a				PRf	PNPO	DD
Ware, Tyson L; Earl, John; Salomons, Gajja S; Struys, Eduard A; Peters, Heidi L; Howell, Katherine B; Pitt, James J; Freeman, Jeremy L (2014). Typical and atypical phenotypes of PNPO deficiency with elevated CSF and plasma pyridoxamine on treatment. Developmental Medicine & Child Neurology, 56(5), 498–502. doi:10.1111/dmcn.12346	2	1	M		1	F	M			sh bk	F				sp spw	(MRI) were normal	p f				SFp	PNPO	ASD
Ware, Tyson L; Earl, John; Salomons, Gajja S; Struys, Eduard A; Peters, Heidi L; Howell, Katherine B; Pitt, James J; Freeman, Jeremy L (2014). Typical and atypical phenotypes of PNPO deficiency with elevated CSF and plasma pyridoxamine on treatment. Developmental Medicine & Child Neurology, 56(5), 498–502. doi:10.1111/dmcn.12346	2	2	M		1	F	M			sb spw						perinatal middle cerebral arterial ischaemic stroke	f a				SFp	PNPO	DD

## Sheet: PNPO
REFERENCE	NUMBER OF PATIENTS	PATIENT	SEX	AGE/MEAN AGE AT THE EVALUATION (MONTHS)	AGE AT THE ONSET OF SEIZURES (DAYS)	SIZURES TYPES 1 AT THE ONSET (G=generalized; F=focal)	SEIZURESI TYPES 2 AT THE ONSET	FEBRILE SEIZURES AT THE ONSET	STATUS EPILEPTICUS AT THE ONSET	EEG PATTERNS AT THE ONSET	SIZURES TYPES 1 DURING THE FOLLOW-UP (G=generalized; F=focal)	SEIZURESI TYPES 2 DURING THE FOLLOW-UP	FEBRILE STATUS DURING THE FOLLOW-UP	STATUS EPILEPTICUS DURING THE FOLLOW-UP	EEG DURING THE FOLLOW-UP	MRI	TREATMENTS	LYSINE RESTRICTED DIET	ARGININE SUPPLEMENTATION	TRIPLE TERAPHY	RESPONSIVENESS	GENE	DEVELOPMENTAL OUTCOME
Alghamdi et al. 2019	2	1	M	36	1					sb sp					bk sp	10 days: scattered blood densities were observed along the bilateral periventricular regions and were more prominent on the left side; then repeated MRI at the age of 3 years was suggestive of old global hypoxic ischemic insult with tiny old insult at left lentiform nucleus (►Fig. 2).	p a					PNPO	DD
Angeles Ruiz; Judit García-Villoria; Aida Ormazabal; Johannes Zschocke; Miquel Fiol; Aleix Navarro-Sastre; Rafael Artuch; Ma Antonia Vilaseca; Antonia Ribes (2008). A new fatal case of pyridox(am)ine 5′-phosphate oxidase (PNPO) deficiency. , 93(2), 0–218. doi:10.1016/j.ymgme.2007.10.003	1	1	M		1	?				bs					n	Brain imaging performed at 3, 25 and 35 days of age showed progressive hypomyelination and global atrophy.	p f a				ARp	PNPO	M
Annapurna Sudarsanam • Harry Singh • Bridget Wilcken • Michael Stormon • Susan Arbuckle • Bernhard Schmitt • Peter Clayton • John Earl • Richard Webster - Cirrhosis Associated with Pyridoxal 50 hosphate Treatment of Pyridoxamine 50-Phosphate Oxidase Deficiency (2014)	1	1	M	96	1										n		p f a				PRf	PNPO
B. Jaeger a,⁎, N.G. Abeling b, G.S. Salomons c, E.A. Struys c, M. Simas-Mendes c, V.G. Geukers d, B.T. Poll-The Pyridoxine responsive epilepsy caused by a novel homozygous PNPO mutation (2016)	1	1	M		1	F+G	TC			bs shsw				yes	n		p				PRP	PNPO	N
D. Coman • P. Lewindon • P. Clayton • K. Riney - PNPO Deficiency and Cirrhosis: Expanding the Clinical Phenotyp	1	1	M	48	1				yes	shw s					n		p a				FSf	PNPO
Farmania et al., 2021 PNPO	1	1	M	2	1	F				bs spshw					o	normal	p a				ARp	PNPO	M
Francesco Raimondi,1 Philippa Mills,2 Peter T Clayton,2 and Ennio Del Giudice - A preterm neonate with seizures unresponsive to conventional treatment 2015	1	1	F	72	1	G			yes	bs					normal	preterm leucoencephalophaty. normal at 3 months.	f a				SFp	PNPO	N
G. F. Hoffmann; B. Schmitt; M. Windfuhr; N. Wagner; H. Strehl; S. Bagci; A. R. Franz; P. B. Mills; P. T. Clayton; M. R. Baumgartner; B. Steinmann; T. Bast; N. I. Wolf; J. Zschocke (2007). Pyridoxal 5′-phosphate may be curative in early-onset epileptic encephalopathy. , 30(1), 96–99. doi:10.1007/s10545-006-0508-4	4	2	F	29	1	G	M			bs					n		p a				PRp	PNPO	DD
G. F. Hoffmann; B. Schmitt; M. Windfuhr; N. Wagner; H. Strehl; S. Bagci; A. R. Franz; P. B. Mills; P. T. Clayton; M. R. Baumgartner; B. Steinmann; T. Bast; N. I. Wolf; J. Zschocke (2007). Pyridoxal 5′-phosphate may be curative in early-onset epileptic encephalopathy. , 30(1), 96–99. doi:10.1007/s10545-006-0508-4	4	4	M		2					bs					o	(6 w)normal. (3 yo) severe diffuse cerebral atrophy	p a				SFp	PNPO
G. F. Hoffmann; B. Schmitt; M. Windfuhr; N. Wagner; H. Strehl; S. Bagci; A. R. Franz; P. B. Mills; P. T. Clayton; M. R. Baumgartner; B. Steinmann; T. Bast; N. I. Wolf; J. Zschocke (2007). Pyridoxal 5′-phosphate may be curative in early-onset epileptic encephalopathy. , 30(1), 96–99. doi:10.1007/s10545-006-0508-4	4	3	M		3	F	M			sp n					o	normal	p a				SFp	PNPO	N
Goyal, Monisha; Fequiere, Pierre R.; McGrath, Tony M.; Hyland, Keith (2013). Seizures With Decreased Levels of Pyridoxal Phosphate in Cerebrospinal Fluid. Pediatric Neurology, 48(3), 227–231. doi:10.1016/j.pediatrneurol.2012.11.006	4	4	M	1	21	F					F+G	C			o	normal	p f a				SFp	PNPO	N
Jaeger B, Abeling NG, Salomons GS, et al. Pyridoxine responsive epilepsy caused by a novel homozygous PNPO mutation. Mol Genet Metab Rep. 2016;6:60-63.	1	1	M	14	1	F+G	TC			bs shsw				yes	n	normal	p a				PRp	PNPO	N
Jiao et al., 2022	11	5	M	132	1	G	S	yes	yes	hy						periventricular white matter attenuation; bilateral ventricles widened	a					PNPO	DD+DI
Jiao et al., 2022	11	6	M	8	1	G	S	yes	yes	hy						periventricular white matter attenuation; bilateral ventricles widened						PNPO	M
Jiao et al., 2022	11	7	M	58	1		M+S	yes	yes	bs						normal	f					PNPO	DD+DI
Jiao et al., 2022	11	9	F	48	1		S	yes		hy						corpus callosum hypoplasia	f a					PNPO	DD+DI
Jiao et al., 2022	11	10	M	98	10	G	S	yes	yes	hy						corpus callosum hypoplasia	a					PNPO	DD+DI
Jiao et al., 2022	11	8	M	1	1		M+S			hy												PNPO	M
Jiao Xue 1 & Xingzhi Chang1 & Yuehua Zhang1 & Zhixian Yang1 - Novel phenotypes of pyridox(am)ine-5’-phosphate oxidase deficiency and high prevalence of c.445_448del mutation in Chinese patients 2017	4	2	M		1	G	M+S			o	F+G	TC+S				A Periventricular white matter attenuation; Bilateral ventricles widened	p a				PRp	PNPO	DD
Jiao Xue 1 & Xingzhi Chang1 & Yuehua Zhang1 & Zhixian Yang1 - Novel phenotypes of pyridox(am)ine-5’-phosphate oxidase deficiency and high prevalence of c.445_448del mutation in Chinese patients 2017	4	3	M		150	G				o			yes			normal	p a				SFp	PNPO	DD
Jiao Xue 1 & Xingzhi Chang1 & Yuehua Zhang1 & Zhixian Yang1 - Novel phenotypes of pyridox(am)ine-5’-phosphate oxidase deficiency and high prevalence of c.445_448del mutation in Chinese patients 2017	4	1	M		1	G	M+S			hy o	F+G	TC+S				A Periventricular white matter attenuation; Bilateral ventricles widened	p a				PRp	PNPO	DD
Jiao Xue 1 & Xingzhi Chang1 & Yuehua Zhang1 & Zhixian Yang1 - Novel phenotypes of pyridox(am)ine-5’-phosphate oxidase deficiency and high prevalence of c.445_448del mutation in Chinese patients 2017	4	4	M		60	F				n	F					normal	p a				SFa	PNPO	DD
Levtova A, Camuzeaux S, Laberge A, et al. Normal cerebrospinal fluid pyridoxal 50-phosphate level in a PNPO-deficient patient with neonatal-onset epileptic encephalopathy. JIMD Rep. 2015; 22:67-75.	1	1	F	14	1		M			o	F	T+S		yes	bk	normal	p f a				ARp	PNPO
Lugli et al., 2019	1	1	M	18	1	F+G	C+M+S		yes	bs					n	(7 days): mild hyperintense periventricular WM; (2 mo): normal	p a				SFp	PNPO	N
M. Veeravigrom1,2, P. Damrongphol1,2, R. Ittiwut3,4, C. Ittiwut3,4, K. Suphapeetiporn3,4 and V. Shotelersuk - Pyridoxal 5ꞌ-phosphate-responsive epilepsy with novel mutations in the PNPO gene: a case report	1	1	F	288	1	G	M				F+G	M		yes	bs n	TC: cerebral edema with diffused, non-specific, poor gray-white matter differentiation	f a				SF2	PNPO
Martino L. di Salvoa,1 , Mario Mastrangelob,1 , Isabel Noguésc , Manuela Tolved , Alessandro Paiardinie , Carla Carduccid , Davide Meif , Martino Montomolif , Angela Tramontig , Renzo Guerrinif , Roberto Contestabilea,2 , Vincenzo Leuzzib,⁎,2 - Pyridoxine-5′-phosphate oxidase (Pnpo) deficiency: Clinical and biochemical alterations associated with the C.347g > A (P.·Arg116gln) mutation - 2017	3	1	M	43	600	G	C		yes	sp sw					sp w	normal	a				SFp	PNPO	N
Martino L. di Salvoa,1 , Mario Mastrangelob,1 , Isabel Noguésc , Manuela Tolved , Alessandro Paiardinie , Carla Carduccid , Davide Meif , Martino Montomolif , Angela Tramontig , Renzo Guerrinif , Roberto Contestabilea,2 , Vincenzo Leuzzib,⁎,2 - Pyridoxine-5′-phosphate oxidase (Pnpo) deficiency: Clinical and biochemical alterations associated with the C.347g > A (P.·Arg116gln) mutation - 2017	3	2	M	144	1155	G	M+A+TC			bk sp w	G	TC+C+Ab			bk sp w n	normal	p a					PNPO	DI
Martino L. di Salvoa,1 , Mario Mastrangelob,1 , Isabel Noguésc , Manuela Tolved , Alessandro Paiardinie , Carla Carduccid , Davide Meif , Martino Montomolif , Angela Tramontig , Renzo Guerrinif , Roberto Contestabilea,2 , Vincenzo Leuzzib,⁎,2 - Pyridoxine-5′-phosphate oxidase (Pnpo) deficiency: Clinical andbiochemical alterations associated with the C.347g > A (P.·Arg116gln)mutation - 2017	3	3	M		240	G					G				bk sp w n	normal at 5 y	p a					PNPO	DI
Mills PB, Camuzeaux SS, Footitt EJ, et al. Epilepsy due to PNPO mutations: genotype, environment and treatment affect presentation and outcome. Brain. 2014;137:1350-1360.	15	8		108	1																	PNPO	N
Mills PB, Camuzeaux SS, Footitt EJ, et al. Epilepsy due to PNPO mutations: genotype, environment and treatment affect presentation and outcome. Brain. 2014;137:1350-1360.	15	11		252	1																PRp	PNPO	DD
Mills PB, Camuzeaux SS, Footitt EJ, et al. Epilepsy due to PNPO mutations: genotype, environment and treatment affect presentation and outcome. Brain. 2014;137:1350-1360.	15	13		108	1																PRp	PNPO	DD
Mills PB, Camuzeaux SS, Footitt EJ, et al. Epilepsy due to PNPO mutations: genotype, environment and treatment affect presentation and outcome. Brain. 2014;137:1350-1360.	15	14		36	1																	PNPO	DD
Mills PB, Camuzeaux SS, Footitt EJ, et al. Epilepsy due to PNPO mutations: genotype, environment and treatment affect presentation and outcome. Brain. 2014;137:1350-1360.	15	15		108	1																	PNPO	DI
Mills PB, Camuzeaux SS, Footitt EJ, et al. Epilepsy due to PNPO mutations: genotype, environment and treatment affect presentation and outcome. Brain. 2014;137:1350-1360.	15	12		492	14																SFp	PNPO	ASD
Mills PB, Camuzeaux SS, Footitt EJ, et al. Epilepsy due to PNPO mutations: genotype, environment and treatment affect presentation and outcome. Brain. 2014;137:1350-1360.	15	10		276	60																SFp	PNPO	DI
Mills PB, Camuzeaux SS, Footitt EJ, et al. Epilepsy due to PNPO mutations: genotype, environment and treatment affect presentation and outcome. Brain. 2014;137:1350-1360.	15	9		24	21																SFp	PNPO	DD
Mills PB, Camuzeaux SS, Footitt EJ, et al. Epilepsy due to PNPO mutations: genotype, environment and treatment affect presentation and outcome. Brain. 2014;137:1350-1360.	15	1		48	1												f					PNPO	DD
Mills PB, Camuzeaux SS, Footitt EJ, et al. Epilepsy due to PNPO mutations: genotype, environment and treatment affect presentation and outcome. Brain. 2014;137:1350-1360.	15	2		62	1												f				ARp	PNPO	N
Mills PB, Camuzeaux SS, Footitt EJ, et al. Epilepsy due to PNPO mutations: genotype, environment and treatment affect presentation and outcome. Brain. 2014;137:1350-1360.	15	3		31	1												f					PNPO	N
Mills PB, Camuzeaux SS, Footitt EJ, et al. Epilepsy due to PNPO mutations: genotype, environment and treatment affect presentation and outcome. Brain. 2014;137:1350-1360.	15	5		12	1												f					PNPO	LD+DI
Mills PB, Camuzeaux SS, Footitt EJ, et al. Epilepsy due to PNPO mutations: genotype, environment and treatment affect presentation and outcome. Brain. 2014;137:1350-1360.	15	6		48	1												f					PNPO	N
Mills PB, Camuzeaux SS, Footitt EJ, et al. Epilepsy due to PNPO mutations: genotype, environment and treatment affect presentation and outcome. Brain. 2014;137:1350-1360.	15	7		77	150	G	S										f				SFp	PNPO	N
Mills PB, Camuzeaux SS, Footitt EJ, et al. Epilepsy due to PNPO mutations: genotype, environment and treatment affect presentation and outcome. Brain. 2014;137:1350-1360.	15	4		4													f					PNPO	N
Morad Khayat; Stanley H. Korman; Pnina Frankel; Zalman Weintraub; Sylvia Hershckowitz; Vered Fleisher Sheffer; Mordechai Ben Elisha; Ronald A. Wevers; Tzipora C. Falik-Zaccai (2008). PNPO deficiency: An under diagnosed inborn error of pyridoxine metabolism. , 94(4), 0–434. doi:10.1016/j.ymgme.2008.04.008		2	M		1	F	M			sb						perinatal middle cerebral arterial ischaemic stroke	f a				SFp	PNPO	DD
Morad Khayat; Stanley H. Korman; Pnina Frankel; Zalman Weintraub; Sylvia Hershckowitz; Vered Fleisher Sheffer; Mordechai Ben Elisha; Ronald A. Wevers; Tzipora C. Falik-Zaccai (2008). PNPO deficiency: An under diagnosed inborn error of pyridoxine metabolism. , 94(4), 0–434. doi:10.1016/j.ymgme.2008.04.008	2	1	F		1	G	M									abnor­mal­i­ties of the white mat­ter with decreased mye­lin­i­za­tion, pres­ence of tiny sub cor­ti­cal foci, sim­pli­fied sul­ca­tion and gyra­tion, and abnor­mal dif­fused high sig­nal in the basal gan­glia	p a				ARp	PNPO	M
Pavitt et al., 2020	1	1	F		1																	PNPO
Pearl PL, Hyland K, Chiles J, et al. Partial pyridoxine responsiveness in PNPO deficiency. JIMD Rep. 2013;9:139-142.	1	1	M		1					sh bk	G	T+M			bk	unremarkable	f a				SFp	PNPO	LD
Plecko B, Paul K, Mills P, et al. Pyridoxine responsiveness in novel mutations of the PNPO gene. Neurology. 2014;82(16): 1425-1433.	11	2		117	1					bs					n		p a					PNPO
Plecko B, Paul K, Mills P, et al. Pyridoxine responsiveness in novel mutations of the PNPO gene. Neurology. 2014;82(16): 1425-1433.	11	5		46	2					bs							p				SF2	PNPO	N
Plecko B, Paul K, Mills P, et al. Pyridoxine responsiveness in novel mutations of the PNPO gene. Neurology. 2014;82(16): 1425-1433.	11	8		20	1					o							p				SFp	PNPO	N
Plecko B, Paul K, Mills P, et al. Pyridoxine responsiveness in novel mutations of the PNPO gene. Neurology. 2014;82(16): 1425-1433.	11	11		82	1					o							p				SFp	PNPO	N
Plecko B, Paul K, Mills P, et al. Pyridoxine responsiveness in novel mutations of the PNPO gene. Neurology. 2014;82(16): 1425-1433.	11	6		312	6					o			yes	yes			p a				SFp	PNPO	N
Plecko B, Paul K, Mills P, et al. Pyridoxine responsiveness in novel mutations of the PNPO gene. Neurology. 2014;82(16): 1425-1433.	11	9		17	6					o							p				SFp	PNPO	N
Plecko B, Paul K, Mills P, et al. Pyridoxine responsiveness in novel mutations of the PNPO gene. Neurology. 2014;82(16): 1425-1433.	11	7		56						bs							p a				SFp	PNPO	DD
Plecko B, Paul K, Mills P, et al. Pyridoxine responsiveness in novel mutations of the PNPO gene. Neurology. 2014;82(16): 1425-1433.	11	4		98	1												p				PRp	PNPO
Plecko B, Paul K, Mills P, et al. Pyridoxine responsiveness in novel mutations of the PNPO gene. Neurology. 2014;82(16): 1425-1433.	11	10		96	2												p				SFp	PNPO
Porri, Stephanie; Fluss, Joel; Plecko, Barbara; Paschke, Eduard; Korff, Christian; Kern, Ilse (2013). Positive Outcome following Early Diagnosis and Treatment of Pyridoxal-5′-Phosphate Oxidase Deficiency: A Case Report. Neuropediatrics, 45(1), 064–068. doi:10.1055/s-0033-1353489	1	1	M		1	G	M			sb	G	TC+M			n		p f a				SFp	PNPO	N
Raffaele Falsaperla1 & Maria Stella Vari et al. Pyridoxine-dependent epilepsies: an observational study on clinical, diagnostic, therapeutic and prognostic features in a pediatric cohort (2018)	16	4			1																	PNPO
Raffaele Falsaperla1 & Maria Stella Vari et al. Pyridoxine-dependent epilepsies: an observational study on clinical, diagnostic, therapeutic and prognostic features in a pediatric cohort (2018)	16	16			30																	PNPO
Raffaele Falsaperla1 & Maria Stella Vari et al. Pyridoxine-dependent epilepsies: an observational study on clinical, diagnostic, therapeutic and prognostic features in a pediatric cohort (2018)	16	9			695																	PNPO
Réjean M. Guerriero, DO, Archana A. Patel, MD, MPH, Brian Walsh, MD, Fiona M. Baumer, MD, Ankoor S. Shah, MD, Jurriaan M. Peters, MD, Lance H. Rodan, MD, Pankaj B. Agrawal, MBBS, MMSc, Phillip L. Pearl, MD, Masanori Takeoka, MD Systemic Manifestations in Pyridox(am)ine Phosphate Oxidase (PNPO) Deficiency 2017	6	1	F		1	F	C			bk					sb bs		p a				PRp	PNPO
Saadet Mercimek-Mahmutoglu, *Jaina Patel, *Dawn Cordeiro, *Stacy Hewson, ‡David Callen, §Elizabeth J. Donner, §Cecil D. Hahn, *†Peter Kannu, §Jeff Kobayashi, †§¶Berge A. Minassian, §Mahendranath Moharir, *Komudi Siriwardena, §Shelly K. Weiss, *†Rosanna Weksberg, and §O. Carter Snead III Diagnostic yield of genetic testing in epileptic encephalopathy in childhood - 2015	2	1	F	12	1					bs o					n	normal MRI e MRS						PNPO
SANMEI WANG, JING SUN, YAO TU, LINA ZHU and ZHICHUN FENG - Clinical and genetic characteristics of pyridoxine‑dependent epilepsy: Case series report of three Chinese patients with phenotypic variability 2017	3	3	M		180	F+G	S			hy					bk sw	right periventricular leucomalacia involving subcortical white matter, accompanied with signs of gliosis, and observations on CT were in line with thi	p				SFp	PNPO	LD
Stephanie Porri1 Joel Fluss1 Barbara Plecko2 Eduard Paschke3 Christian M. Korff1 Ilse Kern - Positive Outcome following Early Diagnosis and Treatment of Pyridoxal-5′-Phosphate Oxidase Deficiency: A Case Report (2014)	1	1	M		1	G	M			sb spw					n		p f a				PRf	PNPO	DD
Ware, Tyson L; Earl, John; Salomons, Gajja S; Struys, Eduard A; Peters, Heidi L; Howell, Katherine B; Pitt, James J; Freeman, Jeremy L (2014). Typical and atypical phenotypes of PNPO deficiency with elevated CSF and plasma pyridoxamine on treatment. Developmental Medicine & Child Neurology, 56(5), 498–502. doi:10.1111/dmcn.12346	2	1	M		1	F	M			sh bk	F				sp spw	(MRI) were normal	p f				SFp	PNPO	ASD
Ware, Tyson L; Earl, John; Salomons, Gajja S; Struys, Eduard A; Peters, Heidi L; Howell, Katherine B; Pitt, James J; Freeman, Jeremy L (2014). Typical and atypical phenotypes of PNPO deficiency with elevated CSF and plasma pyridoxamine on treatment. Developmental Medicine & Child Neurology, 56(5), 498–502. doi:10.1111/dmcn.12346	2	2	M		1	F	M			sb spw						perinatal middle cerebral arterial ischaemic stroke	f a				SFp	PNPO	DD

## Sheet: PLPBP
REFERENCE	NUMBER OF PATIENTS	PATIENT	SEX	AGE/MEAN AGE AT THE EVALUATION (MONTHS)	AGE AT THE ONSET OF SEIZURES (DAYS)	SIZURES TYPES 1 AT THE ONSET (G=generalized; F=focal)	SEIZURESI TYPES 2 AT THE ONSET	FEBRILE SEIZURES AT THE ONSET	STATUS EPILEPTICUS AT THE ONSET	EEG PATTERNS AT THE ONSET	SIZURES TYPES 1 DURING THE FOLLOW-UP (G=generalized; F=focal)	SEIZURESI TYPES 2 DURING THE FOLLOW-UP	FEBRILE STATUS DURING THE FOLLOW-UP	STATUS EPILEPTICUS DURING THE FOLLOW-UP	EEG DURING THE FOLLOW-UP	MRI	TREATMENTS	LYSINE RESTRICTED DIET	ARGININE SUPPLEMENTATION	TRIPLE TERAPHY	RESPONSIVENESS	GENE	DEVELOPMENTAL OUTCOME
Ahmed et al., 2020	1	1	M	0.03	1	F+G	C			sb+shw+o					n	differential myelination of the white matter, hyper intensity in subcortical white matter in frontal lobes. A well-defined cystic area adjacent to the frontal horn of the left ventricle was noted	p f a					PLPBP	LD
Alghamdi et al. 2019	2	2	F	1	1												p f					PLPBP	M
B. Plecko, M. Zweier, A. Begemann, et al., Confirmation of mutations in PROSC as a novel cause of vitamin B 6 -dependent epilepsy, J. Med. Genet. 54 (12) (2017) 809–814.	4	3	M	26	3	G	TC			sw	G	TC			sw	cMRI at age 12 and 24 m norma					SFp	PROSC	DD
B. Plecko, M. Zweier, A. Begemann, et al., Confirmation of mutations in PROSC as a novel cause of vitamin B 6 -dependent epilepsy, J. Med. Genet. 54 (12) (2017) 809–814.	4	1	F	149	7	F	M			bs			FS		n	cMRI at age 12 days norma	p a				SFp	PROSC	N
B. Plecko, M. Zweier, A. Begemann, et al., Confirmation of mutations in PROSC as a novel cause of vitamin B 6 -dependent epilepsy, J. Med. Genet. 54 (12) (2017) 809–814.	4	2	F	185	6	G	C			sw+db			FS		sb	cMRI at age 13 y normal	p a				SFp	PROSC	DD
B. Plecko, M. Zweier, A. Begemann, et al., Confirmation of mutations in PROSC as a novel cause of vitamin B 6 -dependent epilepsy, J. Med. Genet. 54 (12) (2017) 809–814.	4	4	M	360	9	F	T			bs					n	cMRI at age 17 y normal	p a				SFa	PROSC	N
Ezpinosa et al., 2021	1	1	M		420	F	M			sw+shw+sp+b+o	G	TC		SE		first brain MRI: normal; MRI at 22 mo: bilateral mesial temporal sclerosis (figure)	p a				SFp	PLPBP
García-ezquiaga et al. 2019	1	1	F		1												p a				SFf	PLPBP	DD+DI
Heath, O., Pitt, J., Mandelstam, S., et al., 2020	1	1	F	72	1	G	TC+T			bs						MRI brain at corrected age of 35 + 3 weeks demonstrated a small brain with abnormally T2 hyperintense white matter, decreased white matter volume and thin corpus callosum. Cortex was thin with frontal lissencephaly and simplified gyral pattern posteriorly. There were large bilateral thin walled subependymal/periventricular cysts, some of which contained blood products (Figure )	p				SF2	PLPBP
Jensen et al., 2019	2	1	M	23	1	F	M+T			b					n	3 days of age: global delay of brain development with dysmature cerebral hemispheres with broad gyri and shallow sulci. Cortical folding was delayed by ~ 2 to 6 weeks. Myelination of the white matter was delayed including delayed myelination of central WM structures (posterior limb of the internal capsule). The corpus callosum was abnormally thin. There were subcortical and deep white matter edem…	p a				PRp	PLPBP	DD
jensen et al., 2019	2	2	M	0.23	1	F+G	TC+M+T			sb+shw+o					shw	Brain CT at 4 days of age showed decreased attenuation in the white matter, accentuated in subcortical areas of especially the parietal lobes with broad gyri, compatible with edema. The ventricular system was symmetric and of normal size with a cavum Vergae. Neither periventricular cysts nor hemorrhages were seen	f a				ARp	PLPBP	M
Jiao et al., 2022	11	11	F	60	7			FS	SE	hy						normal	a					PLPBP	N
Jiao, Xue et al., 2019	33	32	F	17	7		S	FS							ms	8d: normal	p				SFp	PLPBP	N
Jiao, Xue et al., 2019	33	33	F	57	180	G	TC+M		SE						n		p a				SFp	PLPBP	N
Johnstone et al., 2019	12	9	M	14	5		T			bs						(10 mo): normal	p a				SFp	PLPBP
Johnstone et al., 2019	12	10	F	126	1		M+S			db						(2 days): underdeveloped frontal gyri. Subsequent MRI (age NA): thin posterior corpus collous.	p a					PLPBP	DD
Johnstone et al., 2019	12	7	M	23	60					bs+db						(2 mo): normal	a				SFp	PLPBP	N
Johnstone et al., 2019	12	8	M	97	7		M			bs						(4 wks): normal	p a				SFp	PLPBP	N
Johnstone et al., 2019	12	6	M	51	4		C+S			ms						(8 mo): normal	p				SFp	PLPBP	DD+BC+ASD
Johnstone et al., 2019	12	4	F	0.5	1		S+T			db						(Day 1): WM changes, large paraventricular (pseudo)-cysts, thin posterior corpus callous, posterior limb of the internal capsule is not myelinated	p f a				PRa	PLPBP	M
Johnstone et al., 2019	12	3	F	62	2		TC			bs+db						(Day 10): WM changes, large paraventricular (pseudo)-cysts, thin posterior corpus callous, posterior limb of the internal capsule is not myelinated	p a				PRp	PLPBP	DD
Johnstone et al., 2019	12	5	F	1.25	1		M+T			bs						(Day 6): cystic leukencephalopathy	p f a				PRa	PLPBP	M
Johnstone et al., 2019	12	12	F	5	1		M+T			bs						2 MRI’s (2 days and 3 w): WM changes, mild dilatation of the lateral and third ventricles, posterior limb of the internal capsule is not myelinated.	p a				SFf	PLPBP
Johnstone et al., 2019	12	11	F	82	1		C+S								shw+db	Initial MRI (age NA): normal. Subsequent MRI (age NA): slight asymmetry in height of the hippocampi, WM changes	f a				PRp	PLPBP	DD
Johnstone et al., 2019	12	1	M	47	5		TC			bs						MRI (6 w): mild WM changes; MRI (9 mo): mild hydrocephalus; MRI (3.5 y): normal	f a				PRp	PLPBP	DD+ASD
Johnstone et al., 2019	12	2	M	168	7		TC									Not performed	p f a					PLPBP	N
Jonnasen et al., 2019	1	1	M	192	15	F+G				bs	F+G	TC		SE	shw	normal	p a				SFp	PLPBP	LD
K.D. Kernohan, T. Hartley, S. Naumenko, et al., Diagnostic clarity of exome sequencing following negative comprehensive panel testing in the neonatal intensive care unit, Am J Med Genet A 176 (7) (2018) 1688–1691.	1	1	0	2													p a					PLPBP
Mittal et al., 2021	1	1	M	12	60	G				bs+o	G					normal	p a				SFp	PROSC	N
Mohanlal et al. 2020	1	1	F	72	3	G	C			hy					sw+ms	Periventricular leukomalacia and ventriculomegaly	p a				PRp	PLPBP	DD
N. Darin, E. Reid, L. Prunetti, et al., Mutations in PROSC disrupt cellular pyridoxal phosphate homeostasis and cause vitamin-B6-dependent epilepsy, Am. J. Hum. Genet. 99 (6) (2016) 1325–1337.	7	1	M	4.5	1	F	M+T			bs+sb							p f a				SFp	PLPBP
N. Darin, E. Reid, L. Prunetti, et al., Mutations in PROSC disrupt cellular pyridoxal phosphate homeostasis and cause vitamin-B6-dependent epilepsy, Am. J. Hum. Genet. 99 (6) (2016) 1325–1337.	7	2	M	108	1	G	TC+M+T			sb+shw			yes								SFp	PLPBP	DD
N. Darin, E. Reid, L. Prunetti, et al., Mutations in PROSC disrupt cellular pyridoxal phosphate homeostasis and cause vitamin-B6-dependent epilepsy, Am. J. Hum. Genet. 99 (6) (2016) 1325–1337.	7	3	F	72	1	G	TC			sb+shw			yes								SFp	PLPBP	DD
N. Darin, E. Reid, L. Prunetti, et al., Mutations in PROSC disrupt cellular pyridoxal phosphate homeostasis and cause vitamin-B6-dependent epilepsy, Am. J. Hum. Genet. 99 (6) (2016) 1325–1337.	7	4	F	42	1	G	TC+T			bs											SFp	PLPBP	DD
N. Darin, E. Reid, L. Prunetti, et al., Mutations in PROSC disrupt cellular pyridoxal phosphate homeostasis and cause vitamin-B6-dependent epilepsy, Am. J. Hum. Genet. 99 (6) (2016) 1325–1337.	7	5	F	66	1	G	M+T			bs+ms			yes								SFp	PLPBP	DD
N. Darin, E. Reid, L. Prunetti, et al., Mutations in PROSC disrupt cellular pyridoxal phosphate homeostasis and cause vitamin-B6-dependent epilepsy, Am. J. Hum. Genet. 99 (6) (2016) 1325–1337.	7	6	M	38	1	G	C+TC+T			bs			yes								SFp	PLPBP	LD
N. Darin, E. Reid, L. Prunetti, et al., Mutations in PROSC disrupt cellular pyridoxal phosphate homeostasis and cause vitamin-B6-dependent epilepsy, Am. J. Hum. Genet. 99 (6) (2016) 1325–1337.	7	7	M	192	30	G	TC			sb+ms			yes								SFp	PLPBP	N
Pal et al., 2020	5	4	M	48	1		T			sw+o						day 1: diffuse anomaly on the white matter, extending toward subcortical regions, suggestive of metabolic anomalies. 1 month: persistence of delayed myelination in both hemispheres and the cerebellum as well as multiples subcortical cysts (Figure)						PLPBP
Pal et al., 2020	5	1	0	36	1	F	TC			bs+sw+shw					n	day 2: normal, 6 mo: abnormal	p f a				PR2	PLPBP	DD
Pal et al., 2020	5	3	0	16	1	F				bs						MRI at 10 months showed cortical/subcortical atrophy with mild delayed myelination but normal spectroscopy (Figure).	f a					PLPBP	M
Pal et al., 2020	5	5	M	72	1	F	C+S			bs						MRI at day 3 of age showing diffuse white matter abnormalities associated with broad gyration and cortico/subcortical atrophy (figure)	f a					PLPBP	M
Pal et al., 2020	5	2	0	0.47	1	G	TC			sb+o					bs	MRI showed diffuse cerebral atrophy and delayed cerebral maturation and myelination at the day one.	f a				ARp	PLPBP	M
PLPBP mutations cause variable phenotypes of developmental and epileptic encephalopathy Hiroshi Shiraku 1 2, Mitsuko Nakashima 3 4, Saoko Takeshita 5, Chai-Soon Khoo 6, Muzhirah Haniffa 7, Gaik-Siew Ch'ng 7, Kazuma Takada 1, Keisuke Nakajima 1, Masayasu Ohta 1, Tohru Okanishi 8, Sotaro Kanai 8, Ayataka Fujimoto 9, Hirotomo Saitsu 4, Naomichi Matsumoto 3, Mitsuhiro Kato 10 Affiliations expand PMID…	4	4	M	65	60	G	TC+M			sw						Broad gyri and shallow sulci, microcephaly with underdevelopment of white matter	f a				PR2	PLPBP	DD+DI
PLPBP mutations cause variable phenotypes of developmental and epileptic encephalopathy Hiroshi Shiraku 1 2, Mitsuko Nakashima 3 4, Saoko Takeshita 5, Chai-Soon Khoo 6, Muzhirah Haniffa 7, Gaik-Siew Ch'ng 7, Kazuma Takada 1, Keisuke Nakajima 1, Masayasu Ohta 1, Tohru Okanishi 8, Sotaro Kanai 8, Ayataka Fujimoto 9, Hirotomo Saitsu 4, Naomichi Matsumoto 3, Mitsuhiro Kato 10 Affiliations expand PMID…	4	2	M	96	90	G	C+TC+T			o						Broad gyri and shallow sulci, microcephaly with underdevelopment of white matter	p a				SFp	PLPBP	DD+DI
PLPBP mutations cause variable phenotypes of developmental and epileptic encephalopathy Hiroshi Shiraku 1 2, Mitsuko Nakashima 3 4, Saoko Takeshita 5, Chai-Soon Khoo 6, Muzhirah Haniffa 7, Gaik-Siew Ch'ng 7, Kazuma Takada 1, Keisuke Nakajima 1, Masayasu Ohta 1, Tohru Okanishi 8, Sotaro Kanai 8, Ayataka Fujimoto 9, Hirotomo Saitsu 4, Naomichi Matsumoto 3, Mitsuhiro Kato 10 Affiliations expand PMID…	4	3	M	36	1	G	TC+M			bs						Broad gyri and shallow sulci, microcephaly with underdevelopment of white matter; periventricular cyst	p				ARp	PLPBP	DD+DI
PLPBP mutations cause variable phenotypes of developmental and epileptic encephalopathy Hiroshi Shiraku 1 2, Mitsuko Nakashima 3 4, Saoko Takeshita 5, Chai-Soon Khoo 6, Muzhirah Haniffa 7, Gaik-Siew Ch'ng 7, Kazuma Takada 1, Keisuke Nakajima 1, Masayasu Ohta 1, Tohru Okanishi 8, Sotaro Kanai 8, Ayataka Fujimoto 9, Hirotomo Saitsu 4, Naomichi Matsumoto 3, Mitsuhiro Kato 10 Affiliations expand PMID…	4	1	M	42	10	G	C+TC+T			sb+sw						Normal	p a				SFp	PLPBP	DD+DI
																	p a

## Sheet: Hyperprolinemia II
REFERENCE	NUMBER OF PATIENTS	PATIENT	SEX	AGE/MEAN AGE AT THE EVALUATION (MONTHS)	AGE AT THE ONSET OF SEIZURES (DAYS)	SIZURES TYPES 1 AT THE ONSET (G=generalized; F=focal)	SEIZURESI TYPES 2 AT THE ONSET	FEBRILE SEIZURES AT THE ONSET	STATUS EPILEPTICUS AT THE ONSET	EEG PATTERNS AT THE ONSET	SIZURES TYPES 1 DURING THE FOLLOW-UP (G=generalized; F=focal)	SEIZURESI TYPES 2 DURING THE FOLLOW-UP	FEBRILE STATUS DURING THE FOLLOW-UP	STATUS EPILEPTICUS DURING THE FOLLOW-UP	EEG DURING THE FOLLOW-UP	MRI	TREATMENTS	LYSINE RESTRICTED DIET	ARGININE SUPPLEMENTATION	TRIPLE TERAPHY	RESPONSIVENESS	GENE	DEVELOPMENTAL OUTCOME
Steffi van de Ven & Thatjana Gardeitchik & Dorus Kouwenberg & Leo Kluijtmans & Ron Wevers & Eva Morava - Long-term clinical outcome, therapy and mild mitochondrial dysfunction in hyperprolinemia (2014)	5	1	F	156													p					HPII	LD+BC
Steffi van de Ven & Thatjana Gardeitchik & Dorus Kouwenberg & Leo Kluijtmans & Ron Wevers & Eva Morava - Long-term clinical outcome, therapy and mild mitochondrial dysfunction in hyperprolinemia (2014)	5	3	F	132	450						G	A+ABS					p a					HPII	LD+BC
Steffi van de Ven & Thatjana Gardeitchik & Dorus Kouwenberg & Leo Kluijtmans & Ron Wevers & Eva Morava - Long-term clinical outcome, therapy and mild mitochondrial dysfunction in hyperprolinemia (2014)	5	4	M	216	360	G	B		yes								a				SFp	HPII	DD+BC
Steffi van de Ven & Thatjana Gardeitchik & Dorus Kouwenberg & Leo Kluijtmans & Ron Wevers & Eva Morava - Long-term clinical outcome, therapy and mild mitochondrial dysfunction in hyperprolinemia (2014)	5	5	M	132	540			yes									p a				SFp	HPI	N

## Sheet: Hypophosphatasia
REFERENCE	NUMBER OF PATIENTS	PATIENT	SEX	AGE/MEAN AGE AT THE EVALUATION (MONTHS)	AGE AT THE ONSET OF SEIZURES (DAYS)	SIZURES TYPES 1 AT THE ONSET (G=generalized; F=focal)	SEIZURESI TYPES 2 AT THE ONSET	FEBRILE SEIZURES AT THE ONSET	STATUS EPILEPTICUS AT THE ONSET	EEG PATTERNS AT THE ONSET	SIZURES TYPES 1 DURING THE FOLLOW-UP (G=generalized; F=focal)	SEIZURESI TYPES 2 DURING THE FOLLOW-UP	FEBRILE STATUS DURING THE FOLLOW-UP	STATUS EPILEPTICUS DURING THE FOLLOW-UP	EEG DURING THE FOLLOW-UP	MRI	TREATMENTS	LYSINE RESTRICTED DIET	ARGININE SUPPLEMENTATION	TRIPLE TERAPHY	RESPONSIVENESS	GENE	DEVELOPMENTAL OUTCOME
Balasubramaniam, Shanti; Bowling, Frank; Carpenter, Kevin; Earl, John; Chaitow, Jeffrey; Pitt, James; Mornet, Etienne; Sillence, David; Ellaway, Carolyn (2010). Perinatal hypophosphatasia presenting as neonatal epileptic encephalopathy with abnormal neurotransmitter metabolism secondary to reduced co-factor pyridoxal-5′-phosphate availability. Journal of Inherited Metabolic Disease, 33(3 Suppleme…	2	2	M		1	\				bs							p a				/	ALP	M
Banu Güzel Nur1, Gamze Çelmeli2, Esra Manguoğlu3, Erdoğan Soyucen4, İffet Bircan2, Ercan Mıhçı Pyridoxine-Responsive Seizures in Infantile Hypophosphatasia and a Novel Homozygous Mutation in ALPL Gene - 2016	1	1	F			G	M									normal	a					ALP	/
Belachew D, Kazmerski T, Libman I. Infantile hypophosphatasia secondary to a novel compound heterozygous mutation present-ing with pyridoxine-responsive seizures. JIMD Rep. 2013;11:17–24.	1	1	F		18	G				shw+db	G	T			o	normal	p f a				SFp
de Roo, Marieke G.A.; Abeling, Nico G.G.M.; Majoie, Charles B.; Bosch, Annet M.; Koelman, Johannes H.T.M.; Cobben, Jan M.; Duran, Marinus; Poll-The, Bwee Tien (2014). Infantile hypophosphatasia without bone deformities presenting with severe pyridoxine-resistant seizures. Molecular Genetics and Metabolism, 111(3), 404–407. doi:10.1016/j.ymgme.2013.09.014	1	1	M	0.1	3	G				o	G				shw+o+backg.	AT 5DAYS OF LIFE: dilated ventricles, swollen caudate nucleus, and a high signal in the supratentorial white matter, globus pallidus and cerebellar dentate nucleus. At 39 days progressive abnormalities, including signal intensity changes in the dorsolateral medulla oblongata and lemniscus medialis (Fig. 1C).. The MRI abnormalities at day 68 had progressed with volume loss of the white matter and …	p				PRp	ALP	M
Demirbilek, Hüseyin; Alanay, Yasemin; Alikaşifoğlu, Ayfer; Topçu, Meral; Mornet, Etienne; Gönç, Nazlı; Özön, Alev; Kandemir, Nurgün (2012). Hypophosphatasia Presenting with Pyridoxine-Responsive Seizures, Hypercalcemia, and Pseudotumor Cerebri: Case Report. Journal of Clinical Research in Pediatric Endocrinology, 4(1), 34–38. doi:10.4274/jcrpe.473	1	1	M	120	3	G	TC			o	G	M			hy	Absence of any organic lesion	p a				SFp	ALP	M
Fukazawa M, Tezuka J, Sasazuki M, Masumoto N, Baba H, Doi T, Tsutsumi Y, Mizuno Y, Mihara F, Nakayama H. Infantile hypophosphatasia combined with vitamin B6-responsive seizures and reticular formation lesions on magnetic resonance imaging: A case report.	1	1	F	120	5	G	T									on 22nd day: bilateral reticular formation lesions in the brain stem, including the medulla oblongata. On diffusion-weighted imaging, swelling and high signal intensity areas were observed in the dorsal medulla oblongata, pons, and periaqueductal region, as well as he middle cerebellar peduncle and dentate nucleus. These changes were bilateral and symmetrical.	f a				PRp	ALP	DD
Hofmann, C.; Liese, J.; Schwarz, T.; Kunzmann, S.; Wirbelauer, J.; Nowak, J.; Hamann, J.; Girschick, H.; Graser, S.; Dietz, K.; Zeck, S.; Jakob, F.; Mentrup, B. (2013). Compound heterozygosity of two functional null mutations in the ALPL gene associated with deleterious neurological outcome in an infant with hypophosphatasia. Bone, 55(1), 150–157. doi:10.1016/j.bone.2013.02.017	1	1	M		7	G				o					discont+o	progressive cystic degradation of the cortex and peripheral white matter with nearly complete destruction of the cerebrum [see results and Fig. 1]	p a				ARp	ALP	M
Kavčič A, Paro-Panjan D, Soltirovska-Šalamon A. Hypophosphatasia as a rare cause of neonatal seizures. Arch Pediatr. 2021 Aug;28(6):496-499. doi: 10.1016/j.arcped.2021.02.019. Epub 2021 Jun 19. PMID: 34154874.	1	1	M		5	G				n						normal	p a				SFp	ALPL
Maki Oyachi, 1 Daisuke Harada, 1 Natsuko Sakamoto, 1 Kaoru Ueyama, 1 Kawai Kondo, 1 Kanako Kishimoto, 1 Masafumi Izui, 1 Yuiko Nagamatsu, 1 Hiroko Kashiwagi, 1 Miho Yamamuro, 1 Makoto Tamura, 2 Shin Kikuchi, 2 Tomoyuki Akiyama, 3 Toshimi Michigami, 4 Yoshiki Seino, 1 and Noriyuki Namba - A case of perinatal hypophosphatasia with a novel mutation in the ALPL gene: clinical course and review of the…	1	1	F	72	2	G					F G	abs t-c t					p a				SFp	ALPL
Nakamura-Utsunomiya A, Okada S, Hara K, Miyagawa S, Takeda K, Fukuhara R, Nakata Y, Hayashidani M, Tachikawa K, Michigami T, Ozono K, Kobayashi M. Clinical characteristics of perinatal lethal hypophosphatasia: a report of 6 cases. Clin Pediatr Endocrinol. 2010 Jan;19(1):7-13. doi: 10.1297/cpe.19.7. Epub 2010 Mar 11. PMID: 23926372; PMCID: PMC3687616.	6	3	F		1	G											a					ALPL
Nakamura-Utsunomiya A, Okada S, Hara K, Miyagawa S, Takeda K, Fukuhara R, Nakata Y, Hayashidani M, Tachikawa K, Michigami T, Ozono K, Kobayashi M. Clinical characteristics of perinatal lethal hypophosphatasia: a report of 6 cases. Clin Pediatr Endocrinol. 2010 Jan;19(1):7-13. doi: 10.1297/cpe.19.7. Epub 2010 Mar 11. PMID: 23926372; PMCID: PMC3687616.	6	4	M		25												a					ALPL
Nakamura-Utsunomiya A, Okada S, Hara K, Miyagawa S, Takeda K, Fukuhara R, Nakata Y, Hayashidani M, Tachikawa K, Michigami T, Ozono K, Kobayashi M. Clinical characteristics of perinatal lethal hypophosphatasia: a report of 6 cases. Clin Pediatr Endocrinol. 2010 Jan;19(1):7-13. doi: 10.1297/cpe.19.7. Epub 2010 Mar 11. PMID: 23926372; PMCID: PMC3687616.	6	5	M		11												a					ALPL
Nakamura-Utsunomiya A, Okada S, Hara K, Miyagawa S, Takeda K, Fukuhara R, Nakata Y, Hayashidani M, Tachikawa K, Michigami T, Ozono K, Kobayashi M. Clinical characteristics of perinatal lethal hypophosphatasia: a report of 6 cases. Clin Pediatr Endocrinol. 2010 Jan;19(1):7-13. doi: 10.1297/cpe.19.7. Epub 2010 Mar 11. PMID: 23926372; PMCID: PMC3687616.	6	6	F		144										hy		p					ALPL
Nakamura-Utsunomiya A, Okada S, Hara K, Miyagawa S, Takeda K, Fukuhara R, Nakata Y, Hayashidani M, Tachikawa K, Michigami T, Ozono K, Kobayashi M. Clinical characteristics of perinatal lethal hypophosphatasia: a report of 6 cases. Clin Pediatr Endocrinol. 2010 Jan;19(1):7-13. doi: 10.1297/cpe.19.7. Epub 2010 Mar 11. PMID: 23926372; PMCID: PMC3687616.	1	1	F	2	6					bs+ms							a E					ALPL	M
Ogawa E, Shimura K, Yoshihashi H, Miyama S. Status Epilepticus due to Asfotase Alfa Interruption in Perinatal Severe Hypophosphatasia. Pediatr Neurol. 2022 May;130:4-6. doi: 10.1016/j.pediatrneurol.2021.12.009. Epub 2021 Dec 28. PMID: 35303588.	1	1	F	68	2			yes					yes	yes			p					ALPL
Oyachi M, Harada D, Sakamoto N, Ueyama K, Kondo K, Kishimoto K, Izui M, Nagamatsu Y, Kashiwagi H, Yamamuro M, Tamura M, Kikuchi S, Akiyama T, Michigami T, Seino Y, Namba N. A case of perinatal hypophosphatasia with a novel mutation in the ALPL gene: clinical course and review of the literature. Clin Pediatr Endocrinol. 2018;27(3):179-186. doi: 10.1297/cpe.27.179. Epub 2018 Jul 31. PMID: 30083035;…	1	1	F	12.8	2												p a E				Response to ERT	ALPL
Raimann A, Haberler C, Patsch J, Ertl DA, Sadeghi K, Freilinger M, Lang S, Schmook M, Plecko B, Haeusler G. Lethal Encephalopathy in an Infant with Hypophosphatasia despite Enzyme Replacement Therapy. Horm Res Paediatr. 2021;94(9-10):390-398. doi: 10.1159/000520341. Epub 2021 Oct 21. PMID: 34673643.	1	1	M		2	G				n						marked brain atrophy and impaired periventricular diffusion (IMMAGINI)	f					ALPL
Sara Baumgartner-Sigl; Edda Haberlandt; Steven Mumm; Sabine Scholl-Bürgi; Consolato Sergi; Lawrence Ryan; Karen L. Ericson; Michael P. Whyte; Wolfgang Högler (2007). Pyridoxine-responsive seizures as the first symptom of infantile hypophosphatasia caused by two novel missense mutations (c.677T&#xa0;>&#xa0;C, p.M226T; c.1112C&#xa0;>&#xa0;T, p.T371I) of the tissue-nonspecific alkaline phosphatase g…	1	1	F		7	F	M+T			bs	/				n		p a				SFp	ALP	M

## Sheet: GPI-anchor defects
REFERENCE	NUMBER OF PATIENTS	PATIENT	SEX	AGE/MEAN AGE AT THE EVALUATION (MONTHS)	AGE AT THE ONSET OF SEIZURES (DAYS)	SIZURES TYPES 1 AT THE ONSET (G=generalized; F=focal)	SEIZURESI TYPES 2 AT THE ONSET	FEBRILE SEIZURES AT THE ONSET	STATUS EPILEPTICUS AT THE ONSET	EEG PATTERNS AT THE ONSET	SIZURES TYPES 1 DURING THE FOLLOW-UP (G=generalized; F=focal)	SEIZURESI TYPES 2 DURING THE FOLLOW-UP	FEBRILE STATUS DURING THE FOLLOW-UP	STATUS EPILEPTICUS DURING THE FOLLOW-UP	EEG DURING THE FOLLOW-UP	MRI	TREATMENTS	LYSINE RESTRICTED DIET	ARGININE SUPPLEMENTATION	TRIPLE TERAPHY	RESPONSIVENESS	GENE	DEVELOPMENTAL OUTCOME
Kuki I, Takahashi Y, Okazaki S, et al. Vitamin B6-responsive epilepsy due to inherited GPI deficiency. Neurology. 2013; 81(16): 1467- 1469.	1	1	M	108	360	F				sw+ms						d hypomyelination and abnormal signals from the bilateral basal ganglia to the brainstem. Serial MRIs identified progressive atrophy of the cerebellum, coupled with abnormal high-intensity lesions in the white matter over the whole brain, suggesting progressive leukoencephalopathy	p				SFp	PIGO	DD
Efthymiou et al., 2021 (PIGS)	6	1	M	36	30	F	C+M			bs+ms	G	M				fronto-temporal cerebral atrophy, Frontal dysgyria	p a				PR2	PIGS	DD+DI
Efthymiou et al., 2021 (PIGS)	6	2	M	17	30	F	C			bs+ms	G	TC		yes		frontal cerebral atrophy, superior vermis cerebellar atrophy	a					PIGS	M
Efthymiou et al., 2021 (PIGS)	6	3	M	17	60	F	C			bk+ms	G	TC+S		yes		diffuse Cerebral atrophy, Hypoplasia of the corpus callosum and pons	a				ARa	PIGS	M
Efthymiou et al., 2021 (PIGS)	6	4	M	96	60	F				sw	G	TC		yes		fronto-temporal Cerebral atrophy, Delayed myelination	a				ARa	PIGS	DD+DI
Efthymiou et al., 2021 (PIGS)	6	5	F	9	30	F					G	TC+M				diffuse Cerebral atrophy, Subdural hygromas	a				ARa	PIGS	M
Efthymiou et al., 2021 (PIGS)	6	6	F	20	30	F				bk+ms	F			yes		fronto-temporal Cerebral atrophy, vermis Cerebellar atrophy, Pontine hypoplasia	p a				PRp	PIGS	DD+DI
Yukiko Mogami, Yasuhiro Suzuki 2018	3	1	F	24	7	G	M			sp				yes	spw sp	normal	p a				AR2	PIGL	DI
Yukiko Mogami, Yasuhiro Suzuki 2018	3	2	M	108	60	G	M			spw	F	T			sp	normal	a					PIGL	DI
Yukiko Mogami, Yasuhiro Suzuki 2018	3	3	M	156	30	G	M			o	F				sp	initial MRI brain normal. at 5 months periventricular lateralis T1/T2 high intensity	a					PIGL	DI
Jiao Xue, Hui Li, Yuehua Zhang, Zhixian Yang - Clinical and genetic analysis of two Chinese infants with Mabry syndrome 2016	2	1	F	30	60	G	AU				G	M			hy	frontal–temporal subarachnoid widened at her age of 7 months. Periventricular leukomalacia, corpus callosum atrophy, delayed myelination and bilateral frontal brain outside clearance widened appeared at 10 months (Fig. 3A and B)	p a				PR2	PIGV	DD
Jiao Xue, Hui Li, Yuehua Zhang, Zhixian Yang - Clinical and genetic analysis of two Chinese infants with Mabry syndrome 2016	2	2	M	26	120	G	AU					T+AU			sp	high signal in DWI in bilateral globus pallidus, dorsal brainstem and periaqueductal at 5 months (Fig. 3C and D)	p a				PR2	PIGO	DD
Nguyen et al., 2018	6	1	M	66	8			yes			G					Cerebellar atrophy	a				PRa	PIGS	DD+DI
Nguyen et al., 2018	6	2	M	66	365			yes								Cerebellar atrophy						PIGS	DD+DI
Nguyen et al., 2018	6	3	M	90												Diffuse cortical cerebral atrophy	p				SFp	PIGS	DD+DI
Nguyen et al., 2018	6	4	M	9	240											Diffuse cortical cerebral atrophy	p a					PIGS
Nguyen et al., 2018	6	5	F	4.7																		PIGS
Nguyen et al., 2018	6	6	F	3.7																		PIGS
Zhang et al., 2020	1	1	M	15	60	G	S			hy				yes		Cerebellar atrophy	a				ARa	PIGS	M

## Sheet: Legend
TC= tonic-clonic		bs=burst suppression		p=pyridoxine		DD=developmental delay		SFp= seizures free after Pyridoxine therapy
T= tonic		sw=slow waves		a=other antiepileptic drugs		N=normal development		PRp= partial responsiveness after Pyridoxine therapy
C= clonic		hy=hypsaritmia		f= pyridoxal-phospate		M=died		ARp= absence of responce after Pyridoxine therapy
M= myoclonic		shw=sharp waves				DI=intellectual delay		SFf= seizures free after pyridoxal phosphate therapy
S=spasm		n=normal				BC=border cognitive (QI 71-84),		PRf= partial responsiveness after pyridoxal phosphate therapy
Abs= absence		db=discontinuos background				LD= language delay		ARf= absence of responce after pyridoxal phosphate therapy
A= atonic		spw=spike waves				ASD= autistic spectrum disorder		SFa= seizures free after one Antiepilectic drug
FS= febrile seizures		sp= spike						PRa= partial responsiveness after one Antiepilectic drug
SE= status epilepticus		bk= backgrond abnomality						ARa= absence of responce after one Antiepilectic drug
AU= autonomic		o= others abnormality						SF2= seizures free after more than one treatment
		ms= multifocal spikes						PR2= partial responsiveness after more than one treatment
		b= burst						AR2= absence of responce after more than one treatment

## Sheet: VECCHIO TOTALE
REFERENCE	NUMBER OF PATIENTS	PATIENT	SEX	AGE/MEAN AGE AT THE EVALUATION	age at the evalutation in months	AGE AT THE ONSET OF SEIZURES	day- age at the onset	SEIZURE TYPES AT THE ONSET	localiziazzione	tipologia	febrile seizures	status epilepticus	EEG PATTERNS AT THE ONSET	SEIZURE TYPES DURING THE FOLLOW-UP (indicare età)	localizzazione	tipologia	febrile seizures	statu epilepticus	EEG DURING THE FOLLOW-UP (indicare età)	MRI	TREATMENTS	antenatal	pyr iv	pyr os mg/kg	pyr mg	plp ev	plp os mg/kg	plp mg	p f a	diet	lisina	arginina	trpla	RESPONSIVENESS TO TREATMENT (INDICARE SE SEIZURE FREE O PERCENTUALE DI RIDUZIONE DELLE CRISI)		ETIOLOGY	gene	DEVELOPMENTAL OUTCOME	outcome DD=dev.delay, N=normal dev, M=died, DI=dis.intell, BC=border cogn.(QI 71-84), LD=rit.linguaggio				NOTE
Al Teneiiji et al., 2017 (Al Teneiji A, Bruun TUJ, Cordeiro D et al (2017) Phenotype, biochemical features, genotype and treatment outcome of pyridoxinedependent epilepsy. Metab Brain Dis 32:443–451)	11 (5 già citati da Mahajnah et al. 2016; Mercimek-Mahmutogluet al. 2015; Nasr et al. 2014; gallagher et al. 2009)	1	F	7 y	84	m4	120	GTCS - febrile seizures	G	TC	F		normal						normal (1 yr)	delay myelination, thin corpus callosum, mild cortical atrophy	>3 AEDs, 12.5 mg/kg/d pyridoxine (5 mo)			12.5					p a					occasional seizures	RP	PDE-ALDH7A1 Novel Hmz c.1094-1G > C	ALDH7A1	moderate global develpmental delay, cognitive dysfunction	DD+DI
Al Teneiiji et al., 2017 (Al Teneiji A, Bruun TUJ, Cordeiro D et al (2017) Phenotype, biochemical features, genotype and treatment outcome of pyridoxinedependent epilepsy. Metab Brain Dis 32:443–451)	11 (5 già citati da Mahajnah et al. 2016; Mercimek-Mahmutogluet al. 2015; Nasr et al. 2014; gallagher et al. 2009)	3	F	10 y	120	d1	1	GTCS - myoclonic seizures	G	TC+M			positive and negative rolandic Sharp waves						continuous spike end slow wavw discharges (8 yrs)	multiple increased white matter signals, hypoxic ischemic encephalopathy	>3 AEDs, 6 mg/kg/d pyridoxine (14 mo)			6					p a					seizures free	RC	PDE-ALDH7A1 Known Hmz c.1208C > T (p. Pro403Leu) (Kanno et al. 2007) conserved	ALDH7A1	severe global developmental delay, failure to thrive	DD
Al Teneiiji et al., 2017 (Al Teneiji A, Bruun TUJ, Cordeiro D et al (2017) Phenotype, biochemical features, genotype and treatment outcome of pyridoxinedependent epilepsy. Metab Brain Dis 32:443–451)	11 (5 già citati da Mahajnah et al. 2016; Mercimek-Mahmutogluet al. 2015; Nasr et al. 2014; gallagher et al. 2009)	5	M	1 y	12	d1	1	GTCS	G	TC			discontinuous background, central, midline Sharp waves						NP	cortical atrophy, SEC, increased hippocampi signal	>3 AEDs, 45 mg/kg/d pyridoxine (2 d)			45					p a					seizures free	RC	PDE-ALDH7A1 Known Htz c.1224 T > G (p. Tyr408X) (Mills et al. 2006); Known partial deletion including exon 17	ALDH7A1	normal	N
Al Teneiiji et al., 2017 (Al Teneiji A, Bruun TUJ, Cordeiro D et al (2017) Phenotype, biochemical features, genotype and treatment outcome of pyridoxinedependent epilepsy. Metab Brain Dis 32:443–451)	11 (5 già citati da Mahajnah et al. 2016; Mercimek-Mahmutogluet al. 2015; Nasr et al. 2014; gallagher et al. 2009)	6	F	8 y	96	d3	3	GTCS	G	TC			NA						NA	normal	1 AEDs, 23 mg/kg/d pyridoxine (3 d)			23					p a					occasional seizures	RP	PDE-ALDH7A1 Novel Htz c.505C > T (p. Pro169Ser); known Htz c.750G > A	ALDH7A1	moderate global developmental delay, cognitive dysfunction, ASD, ADHD, OCD	DD
Al Teneiiji et al., 2017 (Al Teneiji A, Bruun TUJ, Cordeiro D et al (2017) Phenotype, biochemical features, genotype and treatment outcome of pyridoxinedependent epilepsy. Metab Brain Dis 32:443–451)	11 (5 già citati da Mahajnah et al. 2016; Mercimek-Mahmutogluet al. 2015; Nasr et al. 2014; gallagher et al. 2009)	7	F	16 y	192	m2	60	GTCS	G	TC			NA						NA	normal	2 AEDs, 10 mg/kg/d pyridoxine (3 mo)			10					p a					occasional seizures	RP	PDE-ALDH7A1 Novel Htz c.505C > T (p. Pro169Ser); known Htz c.750G > A	ALDH7A1	mild global developmental delay, cognitive dysfunction, Asperger syndrome, OCD, anxiety disorder	DD
Al Teneiiji et al., 2017 (Al Teneiji A, Bruun TUJ, Cordeiro D et al (2017) Phenotype, biochemical features, genotype and treatment outcome of pyridoxinedependent epilepsy. Metab Brain Dis 32:443–451)	11 (5 già citati da Mahajnah et al. 2016; Mercimek-Mahmutogluet al. 2015; Nasr et al. 2014; gallagher et al. 2009)	11	M	7 mo	7	d4	4	tonic eye deviation - head deviation	F	T			normal						normal (2 mo)	Posterior fossa hemorrhage	2 AEDs, 25 mg/kg/d pyridoxine (1 wk)			25					p a					seizures free	RC	PDE-ALDH7A1 Known Htz c.107delA (p. Glu36Glyfs*14); known Htz c.1274A > G (p. Gln425Arg)	ALDH7A1	normal	N
Alfadhel, Majid; Sirrs, Sandra; Waters, Paula J.; Szeitz, András; Struys, Eduard; Coulter-Mackie, Marion; Stockler-Ipsiroglu, Sylvia (2012). Variability of Phenotype in Two Sisters with Pyridoxine Dependent Epilepsy. The Canadian Journal of Neurological Sciences, 39(4), 516–519. doi:10.1017/s0317167100014050	2	1	f	0	0	d3	3	generalized tonic- clonic status epilepticus	G	TC		SE	burst suppression pattern	/					normal after pyridoxine		phenytoin, phenobarbital, intravenous pyridoxine (100mg) and thiamine (100 mg)		100						p a					seizure free	RC	heterozygotes for two pathogenic missense mutations in the ATQ (ALDH7A1) gene	ALDH7A1	moderate intellectual disability	DD
Alfadhel, Majid; Sirrs, Sandra; Waters, Paula J.; Szeitz, András; Struys, Eduard; Coulter-Mackie, Marion; Stockler-Ipsiroglu, Sylvia (2012). Variability of Phenotype in Two Sisters with Pyridoxine Dependent Epilepsy. The Canadian Journal of Neurological Sciences, 39(4), 516–519. doi:10.1017/s0317167100014050	2	2	f	0	0	w6	42	generalized tonic- clonic status epilepticus	G	TC		SE	burst suppression pattern	/					/	/	phenytoin, phenobarbital, intravenous pyridoxine (100mg) and thiamine (100 mg)		100						p a					seizure free	RC	(ALDH7A1) gene revealed compound heterozygousity for two known pathogenic missense mutations, c. 1195G>C (p. Glu399Gln) and c.1429G>C(p. Gly477Arg)	ALDH7A1	At the age of 21 years her cognitive and adaptive skills are within the mild ID range (IQ 70-78)	N-BC
Baumgart, A.; Spiczak, S. v.; Verhoeven-Duif, N. M.; Moller, R. S.; Boor, R.; Muhle, H.; Jahn, J. A.; Klitten, L. L.; Hjalgrim, H.; Lindhout, D.; Stephani, U.; van Kempen, M. J. A.; Helbig, I. (2014). Atypical Vitamin B6 Deficiency: A Rare Cause of Unexplained Neonatal and Infantile Epilepsies. Journal of Child Neurology, 29(5), 704–707. doi:10.1177/0883073813505354	1	1	M	0	0	d5	5	generalized tonic-clonic seizure	G	TC			unremarkable	(3m, 6m)Prolonged generalized tonic-clonic seizure during febrile infections, generalized tonic-clonic seizure with fever approximately once per month. . Periods with seizures alternated with long seizure-free periods, only interrupted by seizures (multifocal myoclonic seizures, atonic seizures, dyscognitive seizures, rare tonic seizures, generalized tonic-clonic seizure with fever during febrile…					slowing and dysrhythmic background activity and abnormal theta rhythms. Intermittently, EEGs were reported to be normal.	/	primidone, phenytoin, valproate, ethosuximide, sulthiame, and carbamazepine								a					Periods with seizures alternated with long seizure-free periods, only interrupted by seizures during febrile infections	RP	A deletion in AUTS2 gene was detected prior to ALDH7A1 testing,	ALDH7A1	died at age 31	M(31aa)
Bennett CL, Chen Y, Hahn S, Glass IA, Gospe SM, Jr. Prevalence of ALDH7A1 mutations in 18 North American pyridoxine-dependent seizure (PDS) patients. Epilepsia. May 2009;50(5):1167-75.	18 (I PRIMI 12 FORME NEONATALI)	7	M	0	0	w1	7	partial motor seizures	F	\											AEDs+PYRIDOXINE								p a					SEIZURE FREE	RC	ALDH7A1	ALDH7A1	significant cognitive developmental delay with noexpressive language	DI
Bennett CL, Chen Y, Hahn S, Glass IA, Gospe SM, Jr. Prevalence of ALDH7A1 mutations in 18 North American pyridoxine-dependent seizure (PDS) patients. Epilepsia. May 2009;50(5):1167-75.	18 (I PRIMI 12 FORME NEONATALI)	11	M	0	0	m1	30	partial motor seizures	F	\				Prolonged partial motor seizure							AEDs + PYRIDOXINE								p a					SEIZURE FREE	RC	ALDH7A1	ALDH7A1	microcephalic with cognitive and languagedevelopmental deficits.	DI
Bok LA, Halbertsma FJ, Houterman S, et al. Long-term outcome in pyridoxine-dependent epilepsy. Dev Med Child Neurol. 2012;54:849–854.	14	1	M	12 y	144	0	0						Slowed Background activity for age; epileptiform activity in theta spectrum at frontal region							enlarged cisterna magna, ventriculomegaly	Antenatal B6: 1,2 mg/kg, CMZ	1.2							p						/	ALDH7A1 c.[1195 G>C]+[1195G>C]	ALDH7A1	QI 108	N
Bok LA, Halbertsma FJ, Houterman S, et al. Long-term outcome in pyridoxine-dependent epilepsy. Dev Med Child Neurol. 2012;54:849–854.	14	2	M	2 y	24	0	0	febrile seizures; partial seizures	F		F		normal							ventriculomegaly, corpus callosum hypoplasia, white matter abnormalities on T2	Antenatal B6: 12 mg/kg, VPA	1.2							p						/	ALDH7A1 c.[1195 G>C]+[1195G>C]	ALDH7A1	motor developmental delay, QI : 102	DD+NQI
Bok LA, Halbertsma FJ, Houterman S, et al. Long-term outcome in pyridoxine-dependent epilepsy. Dev Med Child Neurol. 2012;54:849–854.	14	3	F	1,5 mo	1.5	d1	1	febrile seizures			F		epileptiform activity in delta spectrum at fronto-central region							white matter abnormalities seen in the neonatal period with diffusion MRI; follow-up MRI ventriculomegaly, white matter abnormalities on T2	16 d B6: 6 mg/kg			6					p						/	ALDH7A1 c.[1195 G>C]+[1195G>C]	ALDH7A1	motor developmental delay, QI : 87	DD+NQI
Bok LA, Halbertsma FJ, Houterman S, et al. Long-term outcome in pyridoxine-dependent epilepsy. Dev Med Child Neurol. 2012;54:849–854.	14	4	F	15 y	180	d5	5						sporadic epileptiform activity in theta spectrum at frontal region							normal	6 mo B6: 1,8 mg/kg			1.8					p						/	ALDH7A1 c.[750G>A]+[1348T>A]	ALDH7A1	motor developmental delay, QI : 86	DD+NQI
Bok LA, Halbertsma FJ, Houterman S, et al. Long-term outcome in pyridoxine-dependent epilepsy. Dev Med Child Neurol. 2012;54:849–854.	14	5	F	15 y	180	d1	1						epileptiform activity in theta spectrum at frontal region							Neonatal MRI: Haemorrhage - follow-up: normal	2,5 mo B6: 1 mg/kg			1					p						/	ALDH7A1 c.[1195 G>C]+[1195G>C]	ALDH7A1	QI 80	BC
Bok LA, Halbertsma FJ, Houterman S, et al. Long-term outcome in pyridoxine-dependent epilepsy. Dev Med Child Neurol. 2012;54:849–854.	14	6	F	14 y	168	d2	2						sporadic epileptiform activity in theta spectrum at frontal region							enlarged cisterna magna; white matter abnormalities on T2;	10 d B6: 1 mg/kg			1					p						/	ALDH7A1 c.[1195 G>C]+[1195G>C]	ALDH7A1	motor developmental delay, QI : 77	DD+BC
Bok LA, Halbertsma FJ, Houterman S, et al. Long-term outcome in pyridoxine-dependent epilepsy. Dev Med Child Neurol. 2012;54:849–854.	14	7	F	4 y	48	intrauterine	0						normal							corpus callosum hypoplasia; white matter abnormalities seen in the neonatal period with diffusion MRI	5 d B6: 9 mg/kg			9					p						/	ALDH7A1 c.[1195 G>C]+[1195G>C]	ALDH7A1	motor developmental delay, QI : 73	DD+BC
Bok LA, Halbertsma FJ, Houterman S, et al. Long-term outcome in pyridoxine-dependent epilepsy. Dev Med Child Neurol. 2012;54:849–854.	14	8	F	15 y	180	d3	3						normal							normal	2,5 mo B6: 1,3 mg/kg			1.3					p						/	ALDH7A1 c.[750G>A]+[750G>A]	ALDH7A1	motor developmental delay, QI : 71	DD+BC
Bok LA, Halbertsma FJ, Houterman S, et al. Long-term outcome in pyridoxine-dependent epilepsy. Dev Med Child Neurol. 2012;54:849–854.	14	9	F	2 y	24	d2	2	febrile seizures, generalized seizures	G		F		sporadic epileptiform activity in delta spectrum at central region							white matter abnormalities seen in the neonatal period with diffusion MRI; Cyst	5 d B6: 7,5 mg/kg, PHE			7.5					p						/	ALDH7A1 c.[1195 G>C]+[1195G>C]	ALDH7A1	QI 63	DI
Bok LA, Halbertsma FJ, Houterman S, et al. Long-term outcome in pyridoxine-dependent epilepsy. Dev Med Child Neurol. 2012;54:849–854.	14	10	M	1 mo	1	d2	2						epileptiform activity in delta spectrum at fronto-central region							Neonatal MRI: enlarged cisterna magna; corpus callosum dysplasia; white matter abnormalities seen in the neonatal period with diffusion MRI. Follow-up MRI: corpus callosum hypoplasia; white matter abnormalities on T2	13 d B6: 15 mg/kg			15					p						/	ALDH7A1 c.[1195 G>C]+[1195G>C]	ALDH7A1	motor developmental delay, QI : 57	DD+DI
Bok LA, Halbertsma FJ, Houterman S, et al. Long-term outcome in pyridoxine-dependent epilepsy. Dev Med Child Neurol. 2012;54:849–854.	14	11	F	3 y	36	d1	1	febrile seizures			F		epileptiform activity in theta spectrum at fronto-central region							Neonata Haemorrhage (on CT); corpus callosum dysplasia	3 d B6: 4,8 mg/kg, VPA			4.8					p						/	ALDH7A1 c.[1195 G>C]+[1195G>C]	ALDH7A1	motor developmental delay, QI : 55	DD+DI
Bok LA, Halbertsma FJ, Houterman S, et al. Long-term outcome in pyridoxine-dependent epilepsy. Dev Med Child Neurol. 2012;54:849–854.	14	12	F	14 y	168	d2	2						Intermittently slowed background activity for age							corpus callosum dysplasia; white matter abnormalities on T2, Follow-up MRI: ventriculomegaly; corpus callosum dysplasia; white matter abnormalities on T2	3 d B6: 1 mg/kg			1					p						/	ALDH7A1 c.[1195 G>C]+[1195G>C]	ALDH7A1	motor developmental delay, QI : 50	DD+DI
Bok LA, Halbertsma FJ, Houterman S, et al. Long-term outcome in pyridoxine-dependent epilepsy. Dev Med Child Neurol. 2012;54:849–854.	14	13	F	5 y	60	d1	1						sporadic epileptiform activity in delta spectrum at frontal region							Neonatal Haemorrhage, Follow-up MRI: corpus callosum hypoplasia; ventriculomegaly.	8 mo B6: 3 mg/kg			3					p						/	ALDH7A1 c.[1195 G>C]+[1195G>C]	ALDH7A1	motor developmental delay, QI : 54	DD+DI
Bok LA, Halbertsma FJ, Houterman S, et al. Long-term outcome in pyridoxine-dependent epilepsy. Dev Med Child Neurol. 2012;54:849–854.	14	14	M	3y	36	d1	1						normal							corpus callosum hypoplasia; ventriculomegaly; mega cisterna magna	3 d B6: 9 mg/kg			9					p						/	ALDH7A1 c.[1195 G>C]+[244C>T]	ALDH7A1	motor developmental delay, QI : 50	DD+DI
Clara D.M. van Karnebeek; Hans Hartmann; Sravan Jaggumantri; Levinus A. Bok; Barb Cheng; Mary Connolly; Curtis R. Coughlin II; Anibh M. Das; Sidney M. Gospe Jr.; Cornelis Jakobs; Johanna H. van der Lee; Saadet Mercimek-Mahmutoglu; Uta Meyer; Eduard Struys; Graham Sinclair; Johan Van Hove; Jean-Paul Collet; Barbara R. Plecko; Sylvia Stockler (2012). Lysine restricted diet for pyridoxine-dependent …	7	3	/	0	0	m4	120	status epilepticus				SE	normal	/					/	thinned corpus callosum, arachnoid cyst in the posterior fossa, wide extracerebral CSF spaces, myelination age-appropriate	Pyridoxine 10 (mg/kg/day), Lysine 50(mg/kg/day)			10					p	s	50			seizure free ?	RC	ALDH7A1 gene	ALDH7A1	Clinical exam at 11 years 3 mos: mild speech delay (attends special needs school)	DD
Clara D.M. van Karnebeek; Hans Hartmann; Sravan Jaggumantri; Levinus A. Bok; Barb Cheng; Mary Connolly; Curtis R. Coughlin II; Anibh M. Das; Sidney M. Gospe Jr.; Cornelis Jakobs; Johanna H. van der Lee; Saadet Mercimek-Mahmutoglu; Uta Meyer; Eduard Struys; Graham Sinclair; Johan Van Hove; Jean-Paul Collet; Barbara R. Plecko; Sylvia Stockler (2012). Lysine restricted diet for pyridoxine-dependent …	7	4	/	0	0	0	0	neonatal epileptic encephalopathy	G				normal	/					normal background activity, focal sharp waves	At 2 weeks: tiny periventricular and cerebellar hemorrhagic white matter injuries, subdural bleed, wide posterior fossa	Pyridoxine 15-30 (mg/kg/day), Lysine 50(mg/kg/day)			15 30					p	s	50			seizure free	RC	ALDH7A1 gene	ALDH7A1	Snijders Oomen at age 61 mos: global IQ 70, Clinical exam at age 6.5 mos: ‘impressive progress’, especially in speech.	BC
Clara D.M. van Karnebeek; Hans Hartmann; Sravan Jaggumantri; Levinus A. Bok; Barb Cheng; Mary Connolly; Curtis R. Coughlin II; Anibh M. Das; Sidney M. Gospe Jr.; Cornelis Jakobs; Johanna H. van der Lee; Saadet Mercimek-Mahmutoglu; Uta Meyer; Eduard Struys; Graham Sinclair; Johan Van Hove; Jean-Paul Collet; Barbara R. Plecko; Sylvia Stockler (2012). Lysine restricted diet for pyridoxine-dependent …	7	5	/	0	0	0	0	Neonatal epileptic encephalopathy	G				multifocal sharp wave, normal background activity	/					EEG: normal background activity, multifocal sharp waves (unchanged)	At age 4 weeks: thinned splenium of corpus callosum, wide posterior fossa at age 11 mos: thinned splenium of corpus callosum, normal MRS	Pyridoxine 20-30 (mg/kg/day), Lysine 50(mg/kg/day)			20 30					p	s	100			seizure free	RC	ALDH7A1 gene	ALDH7A1	Denver Scales at 49 mos: social contact 36 mos, fine motor skills 33 mos, speech 30 mos, gross motor skills 33 mos (moderate delay in all domains) K-ABC attempted at 52 mos: not interpretable due to lack of cooperation. WISC-IV at age 7.5 years: global IQ 74 Clinical: impressive progress in motor skills and speech.	DD
Clara D.M. van Karnebeek; Hans Hartmann; Sravan Jaggumantri; Levinus A. Bok; Barb Cheng; Mary Connolly; Curtis R. Coughlin II; Anibh M. Das; Sidney M. Gospe Jr.; Cornelis Jakobs; Johanna H. van der Lee; Saadet Mercimek-Mahmutoglu; Uta Meyer; Eduard Struys; Graham Sinclair; Johan Van Hove; Jean-Paul Collet; Barbara R. Plecko; Sylvia Stockler (2012). Lysine restricted diet for pyridoxine-dependent …	7	6	/	0	0	0	0	Neonatal epileptic encephalopathy	G				increased beta activity (probably due to phenobarbital)	Seizure during febrile illness at age 9 mos					normal	At age 4 weeks: thin corpus callosum	Pyridoxine 25-30 (mg/kg/day), Lysine 100(mg/kg/day), Phenobarbital until age 8 mos, folinic acid 5 mg/day			25 30					p a	s	100			seizure free	RC	ALDH7A1 gene	ALDH7A1	Clinical exam at 4 mos: severe global developmental delay, severe global hypotonia. Denver Scales at age 10 mos: Progress in motor skills and communication (social contact 7 mos, fine motor skills 8 mos, speech 6 mos, gross motor skills 7 mos).	DD
Clara D.M. van Karnebeek; Hans Hartmann; Sravan Jaggumantri; Levinus A. Bok; Barb Cheng; Mary Connolly; Curtis R. Coughlin II; Anibh M. Das; Sidney M. Gospe Jr.; Cornelis Jakobs; Johanna H. van der Lee; Saadet Mercimek-Mahmutoglu; Uta Meyer; Eduard Struys; Graham Sinclair; Johan Van Hove; Jean-Paul Collet; Barbara R. Plecko; Sylvia Stockler (2012). Lysine restricted diet for pyridoxine-dependent …	7	7	/	0	0	d9	9	Neonatal seizures,					normal	/					normal	At age 1 week: normal structure, but small areas of restricted diffusion in frontal white matter and thalami (obtained during seizures)	Pyridoxine 30 (mg/kg/day), Lysine 80-100(mg/kg/day)			30					p	s	80 100			seizure free	RC	ALDH7A1 gene	ALDH7A1	Clinical exam at age 5 mos: developmentally appropriate	N
Dowa et al., 2020	1	1	M	2y 9 m circa	33	d1	1	NA					abnormal amplitude-integrated EEG monitoring	1 month: epileptic spasms						4h: diffuse, but mild, low-density cerebral white matter and a thin subdural hematoma along the tentorium cerebelli of the posterior fossa. At 1 day MRI showed a thin corpus callosum, diffuse,but mild, cerebral white-matter signal abnormalities, delayed myelination and a thin hematoma within the posterior fossa. RMI was repeted at 14d, 6 m and 24m. (fig present in the article)	day 1: midazolam, levetiracetam and phenobarbital. 1 mo: 60 mg intravenous pyridoxal phosphate hydrate -> Oral pyridoxal phosphate maintenance dose (18 mg kg−1 day−1)					60	18		f a					good	RC	ALDH7A1 : NM_001182.4:[c.1196G > T(;)c.1200 + 1G > A]	ALDH7A1	Average Developmental quotient at 2 years and 9 months of age=75	BC
Emanuele G. Coci a, f, * , Luca Codutti b , Christian Fink c , Sophie Bartsch d , Gunnar Grüning e , Thomas Lücke f , Ingo Kurth d , Joachim Riedel a - Novel homozygous missense mutation in ALDH7A1 causes neonatal pyridoxine dependent epilepsy 2017	1	1	M	15 m	15	d4	4	generalized clonic seizures and repeated apneas	G	C			Bihemispheric spike-waves							9 months: hyperintense white matter region in the right cerebellar hemisphere compatible with gliosis, surrounded by edema	resistant to high-dose Phenobarbital, the oral administration of pyridoxine (30 mg/kg/d) stopped the seizures and the respiratory insufficiency and normalized the muscle tonus. 13th month of life, oral L-arginine (150 mg/kg/d) was administered additionally to oral pyridoxine			30					p a	s		150			/	ALDH7A1 a homozygous mutation (c.566G > A) in exon 6.	ALDH7A1	At the age of 4 weeks, the patient had normal muscle tonus and deep tendon reflex; Moro and Galant reflex, asymmetrical tonical neck reflex (ATNR), palmar grasp reflex and plantar reflex were present. At 15 months seats unassisted, crawls and starts to walk supported at both hands. Muscle tonus and deep tendon reflex are normal. He produces different sounds but no clear words, interacts with the …	DD
Gibaud et al., 2021	28	1		15y	180	d8	8	focal and myoclonic jerks	F	M											7 we: pyridoxine introduction								p						/	ALDHA1: c.750G>A c.818A>T	ALDH7A1	moderate motor and language impairment	DD
Gibaud et al., 2021	28	2		12y	144	d3	3	Hemicorporal right or left, generalized	F+G												1mo: pyridoxine introduction								p						/	ALDHA1: c.787+5G>A c.1463A>G	ALDH7A1	moderate motor and language impairment	DD
Gibaud et al., 2021	28	3		3y	36	d11	11	Focal and myoclonic seizure	F	M											day 11: pyridoxine introduction								p						/	ALDH7A1 p.Glu427Gln ; 2nd mutation not found	ALDH7A1	normal	N
Gibaud et al., 2021	28	4		10y	120	d1	1	spasms		S											day 1: pyridoxine introduction								p						/	ALDH7A1: c. 1195 G>C homozygous	ALDH7A1	normal	N
Gibaud et al., 2021	28	5		3,5y	42	d1	1	focal and generalized	F+G												day 1: pyridoxine introduction								p						/	ALDH7A1: c. 1195G>C (p.Glu399Gln) homozygous	ALDH7A1	moderate motor and language impairment	DD
Gibaud et al., 2021	28	6		1,5y	18	m3	90	Focal: eyes and limbs movements	F												pyridoxine not administred								p						/	ALDH7A1: c.1459_1471dup ; c.1382G>A	ALDH7A1		/
Gibaud et al., 2021	28	7		3y	36	d2	2	Focal: eyes and limbs movements	F												day 2: pyridoxine introduction								p						/	ALDH7A1 c.1459_1471dup ; c.1382G>A	ALDH7A1	moderate motor impairment	DD
Gibaud et al., 2021	28	8		29y	348	0	0	Generalized	G												day 1: pyridoxine introduction								p						/	ALDH7A1 c.491C>T ; c.1429G>C	ALDH7A1	normal	N
Gibaud et al., 2021	28	9		6y	72	m4	120	Focal, hemicorporal right, generalized, spasms	F+G	S											5 mo: pyridoxine introduction								p						/	ALDH7A1 c.612-1G>T ; c.690-1095_71delinsG	ALDH7A1	severe motor and language impairment	DD
Gibaud et al., 2021	28	10		5y	60	d1	1	Spasms and myoclonic jerks	G	M+S											day 3: pyridoxine introduction								p						/	ALDH7A1 c.690-1095_716delinsG : r.690_787del ; c.863delC : p.(Pro288HisfsX32)	ALDH7A1	moderate motor and language impairment	DD
Gibaud et al., 2021	28	11		5y	60	d1	1	hemicorporal right, left, generalized, spasms	F+G	S											3 mo: pyridoxine introduction								p						/	ALDH7A1 c.1251delinsAAA : p.Phe417LeufsX8 homozygote	ALDH7A1	moderate language impairment	DD
Gibaud et al., 2021	28	12		1y	12	m3	90	Generalized and focal	F+G												3 mo:pyridoxine introduction								p						/	ALDH7A1 c.1364T>C (p.leu455pro) homozygous	ALDH7A1	moderate motor impairment	DD
Gibaud et al., 2021	28	13		8y	96	d7	7	generalized	G												day 15: pyridoxine introduction								p						/	ALDH7A1 c.163-1G>C homozygous	ALDH7A1	moderate motor and severe language impairment	DD
Gibaud et al., 2021	28	14		1y	12	m3	90	Hemicorporal right or left	F												12 day: pyridoxine introduction								p						/	ALDH7A1 c.1279 G>C (p.glu427Gln) homozygous	ALDH7A1	moderate motor impairment	DD
Gibaud et al., 2021	28	15		9y	108	d11	11	Generalized	G												day 1 : pyridoxine introduction								p						/	ALDH7A1 c.818A>T : p .Asn273Ile c.1429G>C : p.Gly477Arg	ALDH7A1	moderate motor and severe language impairment	DD
Gibaud et al., 2021	28	16		12y	144	d1	1	Myoclonic jerks of face and limbs	G	M											2 mo: pyridoxine introduction								p						/	ALDH7A1 c.811G>A (p.Gly271Arg) homozygous	ALDH7A1	moderate motor and language impairment	DD
Gibaud et al., 2021	28	17		5y	60	d1	1	Generalized	G												day 5: pyridoxine introduction								p						/	ALDH7A1 m c.1328_1331+9delinsGTTGGG homozygous	ALDH7A1	moderate language impairment	DD
Gibaud et al., 2021	28	18		6y	72	d1	1	Hemicorporal, generalized and erratic myoclonic jerk	F+G	M											day 1: pyridoxine introduction								p						/	ALDH7A1 c.505C>T: p.Pro169Ser ; deletion of exon 6	ALDH7A1	normal	N
Gibaud et al., 2021	28	19		12y	144	d1	1	Hemicorporal, generalized	F+G												12 mo: pyridoxine introduction								p						/	ALDH7A1 c.434-1G>C ; c.331delA : p.(Ile111SerfsX2)	ALDH7A1	normal	N
Gibaud et al., 2021	28	20		5y	60	d1	1	generalized	G												day 4: pyridoxine introduction								p						/	ALDH7A1 c.434-1G>C ; c.331delA : p.(Ile111SerfsX2)	ALDH7A1	moderate motor impairment	DD
Gibaud et al., 2021	28	21		5y	60	m11	330	Focal, generalized, atonic	F+G	A											pyridoxine not administred														/	ALDH7A1 c.612-502G>C ; r.612-541_506	ALDH7A1	moderate motor and severe language impairment	DD
Gibaud et al., 2021	28	22		3y	36	m12	365	no seizure	NO												day 7: pyridoxine introduction								p						/	ALDH7A1 c.612-502G>C ; r.612-541_506	ALDH7A1	normal motor development	N
Gibaud et al., 2021	28	23		28y	336	1d	1	unknown													day 23: pyridoxine introduction								p						/	ALDH7A1 c 750G>A ; c748-787 del	ALDH7A1	moderate motor and language impairment	DD
Gibaud et al., 2021	28	24		0	0	1d	1	generalized	G												day 2: pyridoxine introduction								p						/	ALDH7A1 c.1195G>C homozygous	ALDH7A1		/
Gibaud et al., 2021	28	25		0	0	3d	3	Myoclonic jerks	G	M																									/	ALDH7A1 c.1195G>C homozygous	ALDH7A1		/
Gibaud et al., 2021	28	26		1y	12	d1	1	generalized	G																										/	ALDH7A1 : 2 mutations	ALDH7A1	normal	N
Gibaud et al., 2021	28	27		1,5y	18	d22	22	Generalized and tonic	G	T																									/	ALDH7A1 c.612-502G>C ; c.690-1095_716delinsG	ALDH7A1	normal motor development	N
Gibaud et al., 2021	28	28		3mo	3	d1	1	Focal, tonic, myoclonic jerks and spasms	F	T+M+S																									/	ALDH7A1 c312+1G>A ; c. 1279G>C	ALDH7A1	normal motor development	N
Gunter Scharer; Chad Brocker; Vasilis Vasiliou; Geralyn Creadon-Swindell; Renata C. Gallagher; Elaine Spector; Johan L. K. Van Hove (2010). The genotypic and phenotypic spectrum of pyridoxine-dependent epilepsy due to mutations inALDH7A1. , 33(5), 571–581. doi:10.1007/s10545-010-9187-2	15 (12 solo genetica senza dati clinici)	1	F	7y	84	d9	9													/	phenobarbital and phenytoin. on day 13 somministred intravenous pyridoxine. Treated with 100mg/day		100						p a					seizure free. when pyridoxine was temporary stopped there was a resumpion of seizures.	RC	ALDH7A1 gene G477R:c.1429G>C; IVS-16(+5)G>A	ALDH7A1	mild DD	DD	seizure free with pyridoxine, attends first grade and is in a normal classroom
Gunter Scharer; Chad Brocker; Vasilis Vasiliou; Geralyn Creadon-Swindell; Renata C. Gallagher; Elaine Spector; Johan L. K. Van Hove (2010). The genotypic and phenotypic spectrum of pyridoxine-dependent epilepsy due to mutations inALDH7A1. , 33(5), 571–581. doi:10.1007/s10545-010-9187-2	15 (12 solo genetica senza dati clinici)	2	M	22 y	264	d6	6												normal	mild generalized volume loss and thin posterior ventricular white matter.	seizures did not respond to treatment with phenobarbital, phenytoin, valproate, paraldehyde, and ACTH. Pyridoxine treatment with 50 mg daily given at age 6 months resulted in immediate seizure cessation and has been continued ever since				50				p a					seizure free with pyridoxine.	RC	ALDH7A1 gene R82X:c.244C>T; c.750G>A	ALDH7A1	DD	DD	seizure free, only a single febrile seizure at 2 y. At 15y WISC-II IQ=64
Gunter Scharer; Chad Brocker; Vasilis Vasiliou; Geralyn Creadon-Swindell; Renata C. Gallagher; Elaine Spector; Johan L. K. Van Hove (2010). The genotypic and phenotypic spectrum of pyridoxine-dependent epilepsy due to mutations inALDH7A1. , 33(5), 571–581. doi:10.1007/s10545-010-9187-2	15 (12 solo genetica senza dati clinici)	3	M	2y	24	w1	7						normal						epileptic elements	At 1 year and 3 months, there was mild volume loss of white matter in the parietal-occipital lobes, thinning of the posterior corpus callosum, increased T2 and FLAIR signal in the frontal white matter, and a mega cisterna agna.	pyridoxine and folinic acid								p	s?					/	ALDH7A1 gene G83E:c.248G>A; p403l:c.1208C>T	ALDH7A1	mild DD	DD	seizure free except for breakthrough seizures with fever.
Gunter Scharer; Chad Brocker; Vasilis Vasiliou; Geralyn Creadon-Swindell; Renata C. Gallagher; Elaine Spector; Johan L. K. Van Hove (2010). The genotypic and phenotypic spectrum of pyridoxine-dependent epilepsy due to mutations inALDH7A1. , 33(5), 571–581. doi:10.1007/s10545-010-9187-2	15 (12 solo genetica senza dati clinici)	4	M	16y	192	0	0																												/	ALDH7A1 gene: E399Q: c.1195 G>C G477R: c.1429 G>C	ALDH7A1		/
Gunter Scharer; Chad Brocker; Vasilis Vasiliou; Geralyn Creadon-Swindell; Renata C. Gallagher; Elaine Spector; Johan L. K. Van Hove (2010). The genotypic and phenotypic spectrum of pyridoxine-dependent epilepsy due to mutations inALDH7A1. , 33(5), 571–581. doi:10.1007/s10545-010-9187-2	15 (12 solo genetica senza dati clinici)	5	F	9m	9	0	0																												/	ALDH7A1 gene: IVS-12(+1) G>A IVS-12(+1) G>A	ALDH7A1		/
Gunter Scharer; Chad Brocker; Vasilis Vasiliou; Geralyn Creadon-Swindell; Renata C. Gallagher; Elaine Spector; Johan L. K. Van Hove (2010). The genotypic and phenotypic spectrum of pyridoxine-dependent epilepsy due to mutations inALDH7A1. , 33(5), 571–581. doi:10.1007/s10545-010-9187-2	15 (12 solo genetica senza dati clinici)	6	M	13y	156	0	0																												/	ALDH7A1 gene: R82X: c.244 C>T I431F: c.1291 A>T	ALDH7A1		/
Gunter Scharer; Chad Brocker; Vasilis Vasiliou; Geralyn Creadon-Swindell; Renata C. Gallagher; Elaine Spector; Johan L. K. Van Hove (2010). The genotypic and phenotypic spectrum of pyridoxine-dependent epilepsy due to mutations inALDH7A1. , 33(5), 571–581. doi:10.1007/s10545-010-9187-2	15 (12 solo genetica senza dati clinici)	7	M	15y	180	0	0																												/	ALDH7A1 gene: E399Q: c.1195 G>C G477R: c.1429 G>C	ALDH7A1		/
Gunter Scharer; Chad Brocker; Vasilis Vasiliou; Geralyn Creadon-Swindell; Renata C. Gallagher; Elaine Spector; Johan L. K. Van Hove (2010). The genotypic and phenotypic spectrum of pyridoxine-dependent epilepsy due to mutations inALDH7A1. , 33(5), 571–581. doi:10.1007/s10545-010-9187-2	15 (12 solo genetica senza dati clinici)	8	M	27y	324	0	0																												/	ALDH7A1 gene: c.1217_1218 delAT c.1217_1218 delAT	ALDH7A1		/
Gunter Scharer; Chad Brocker; Vasilis Vasiliou; Geralyn Creadon-Swindell; Renata C. Gallagher; Elaine Spector; Johan L. K. Van Hove (2010). The genotypic and phenotypic spectrum of pyridoxine-dependent epilepsy due to mutations inALDH7A1. , 33(5), 571–581. doi:10.1007/s10545-010-9187-2	15 (12 solo genetica senza dati clinici)	9	F	11m	11	0	0																												/	ALDH7A1 gene: E399Q: c.1195 G>C G477R: c.1429 G>C	ALDH7A1		/
Gunter Scharer; Chad Brocker; Vasilis Vasiliou; Geralyn Creadon-Swindell; Renata C. Gallagher; Elaine Spector; Johan L. K. Van Hove (2010). The genotypic and phenotypic spectrum of pyridoxine-dependent epilepsy due to mutations inALDH7A1. , 33(5), 571–581. doi:10.1007/s10545-010-9187-2	15 (12 solo genetica senza dati clinici)	10	M	9y	108	0	0																												/	ALDH7A1 gene: E399Q: c.1195 G>C G477R: c.1429 G>C	ALDH7A1		/
Gunter Scharer; Chad Brocker; Vasilis Vasiliou; Geralyn Creadon-Swindell; Renata C. Gallagher; Elaine Spector; Johan L. K. Van Hove (2010). The genotypic and phenotypic spectrum of pyridoxine-dependent epilepsy due to mutations inALDH7A1. , 33(5), 571–581. doi:10.1007/s10545-010-9187-2	15 (12 solo genetica senza dati clinici)	11	-	0	0	0	0																												/	ALDH7A1 gene: E399Q: c.1195 G>C E399Q: c.1195 G>C	ALDH7A1		/
Gunter Scharer; Chad Brocker; Vasilis Vasiliou; Geralyn Creadon-Swindell; Renata C. Gallagher; Elaine Spector; Johan L. K. Van Hove (2010). The genotypic and phenotypic spectrum of pyridoxine-dependent epilepsy due to mutations inALDH7A1. , 33(5), 571–581. doi:10.1007/s10545-010-9187-2	15 (12 solo genetica senza dati clinici)	12	F	5m	5	0	0																												/	ALDH7A1 gene: IVS-1(+2) G>T N420K: c.1260 T>A	ALDH7A1		/
Gunter Scharer; Chad Brocker; Vasilis Vasiliou; Geralyn Creadon-Swindell; Renata C. Gallagher; Elaine Spector; Johan L. K. Van Hove (2010). The genotypic and phenotypic spectrum of pyridoxine-dependent epilepsy due to mutations inALDH7A1. , 33(5), 571–581. doi:10.1007/s10545-010-9187-2	15 (12 solo genetica senza dati clinici)	13	M	1m	1	0	0																												/	ALDH7A1 gene: c.419_422 delTCTT E399Q: c.1195 G>C	ALDH7A1		/
Gunter Scharer; Chad Brocker; Vasilis Vasiliou; Geralyn Creadon-Swindell; Renata C. Gallagher; Elaine Spector; Johan L. K. Van Hove (2010). The genotypic and phenotypic spectrum of pyridoxine-dependent epilepsy due to mutations inALDH7A1. , 33(5), 571–581. doi:10.1007/s10545-010-9187-2	15 (12 solo genetica senza dati clinici)	14	F	13y	156	0	0																												/	ALDH7A1 gene: E399Q: c.1195 G>C G477R: c.1429 G>C	ALDH7A1		/
Gunter Scharer; Chad Brocker; Vasilis Vasiliou; Geralyn Creadon-Swindell; Renata C. Gallagher; Elaine Spector; Johan L. K. Van Hove (2010). The genotypic and phenotypic spectrum of pyridoxine-dependent epilepsy due to mutations inALDH7A1. , 33(5), 571–581. doi:10.1007/s10545-010-9187-2	15 (12 solo genetica senza dati clinici)	15	F	16y	192	0	0																												/	ALDH7A1 gene: IVS-2(+1) G>A IVS-2(+1) G>A	ALDH7A1		/
Hande Gazeteci-Tekin et al., 2019	1	1	M	0	0	d1	1	SE				SE	burst suppression pattern in first week of life. After the treatment, the patient's burst-suppression pattern improved (c'è figura!).	3d: focal status						cerebral and cerebellar atrophy, a thin corpus callosum, and a subdural effusion	PB, Fenitoin, LEV, Clonazepam, vigabatrin, B6 vitamin 30mg/kg/d per orally			30					p a					seizure free after beginning B6	RC	ALDH7A1: heterozygous mutations p.r110 (c.328c> T) / IVS17-1G>T (c.1566-1G> T)	ALDH7A1	severe motor delay and intellectual diisability	DD+DI	seizure free after beginning B6
irene Toldo, MD PhD, Claudia Bonardi, MD, Elisa Bettella, PhD, Roberta Polli, PhD, Giacomo Talenti, MD, Alberto Burlina, MD, Stefano Sartori, MD PhD, Alessandra Murgia, MD Brain Malformations Associated To Aldh7a1 Gene Mutations: Report Of A Novel Homozygous Mutation and Literature 2018	2	1	M	0	0	d1	1	focal seizures characterized by jerks of the limbs associated with desaturation	F				suppression burst pattern and multifocal discharges.						after pyridoxine reduction of multifocal discharges,	13 days: T2-weighted images, few spotted white matter hypointensities and focal left choroid plexus hemorrhage with tiny hemosiderin deposits in the occipital horns of the lateral ventricles	midazolam and phenobarbital i.v. pyridoxine 100 mg/day		100						p a						/	ALDH7A1	ALDH7A1		/
irene Toldo, MD PhD, Claudia Bonardi, MD, Elisa Bettella, PhD, Roberta Polli, PhD, Giacomo Talenti, MD, Alberto Burlina, MD, Stefano Sartori, MD PhD, Alessandra Murgia, MD Brain Malformations Associated To Aldh7a1 Gene Mutations: Report Of A Novel Homozygous Mutation and Literature 2018	2	2	F	0	0	d2	2	focal motor seizures	F				day 2: suppression burst pattern with multifocal ictal discharges							Fetal MRI T2-weighted images, few spotted white matter hypointensities and focal left choroid plexus hemorrhage with tiny hemosiderin deposits in the occipital horns of the lateral ventricles. 18 days: n MRI performed at 18 days of life showed a large right ventricle diverticulum that displaced the right hemisphere laterally and pushed downward the cerebellum, which appeared dysplastic. The olfac…	not responsive to iv diazepam and phenibarbital. partilly responsive to iv midazolam								p a						RP	ALDH7A1	ALDH7A1		/
Jagadeesh, Sujatha; Suresh, Beena; Murugan, V; Suresh, S; Salomans, G S; Struys, E A; Jacobs, C (2013). Pyridoxine-dependent epilepsy owing to antiquitin deficiency — mutation in the <i>ALDH7A1</i> gene. Paediatrics and International Child Health, 33(2), 113–115. doi:10.1179/2046905512Y.0000000028	1	1	F	8 YO	96	d7	7													diffuse cerebral and cerebellar atrophy																homozygous mutation in the ALDH7A1 gene in chromosome 5q31. The mutation detected was c.1472G.A:p (Arg491Lys)	ALDH7A1	severe developmental delay and cognitive impairment.	DD+DI
Jansen LA, Hevner RF, Roden WH, Hahn SH, Jung S, Gospe SM, Jr. Glial localization of antiquitin: implications for pyridoxine-dependent epilepsy. Ann Neurol. Jan 2014;75(1):22-32.	1	1	F	death at 9 years old for postoperative complications	108 (death)	d8	8	clusters of 2 or 3 seizures per day for several days followed by a 2-week seizure-free interva												normat at 13 months. MRI at 20 months revealed porencephaly at the site of her surgical resection, thinning of the corpus callosum, signal abnormality of the white matter suggestive of gliosis in the periatrial region and posterior centrum semiovale, delay in myelination, bilateral high signal intensity in the hippocampus, and prominence of the cortical sulci	phenobarbital, phenytoin, topiramate, valproic acid, zonisamide, and clonazepam, implantation of a vagus nerve stimulator,ketogenic diet. lobectomy at 15 months. Pyridoxine								p a					seizures were not controlled with AEDs. Prolonged seizures only responded to parenteral benzodiazepines, and on several occasions she required treatment with continuous pentobarbital infusions. This procedure did not improve her seizure control. After Pyridoxine supplementation was therefore started in this patient, and her seizures were controlled	RC	ALDH7A1 c.[750G>A] (splice error) 1 c.[505C>T] (Pro169Ser)	ALDH7A1	severe neurodevelopmental disabilities, including diffuse hypotonia, poor head control, minimal use of her hands, and limited communication skills	DD
Jiao et al., 2021	12	1	F	9y	108	d8	8	FS (limbs shake, followed by eyes slanting to the left or gaze fixed, purple lips, hypersalivation and screaming), SE			FS	SE	interictal multifocal discharges						last eeg: normal	3 m: Normal	phenobarbital, diazepam, valproic acid, levetiracetam, lonazepam, carbamazepine. 10 months: start pyridoxine (90 mg/day). Last follow-up: 180 mg/day (7.8 mg/kg/day)			7.8					p a						/	ALDH7A1 (NM_001182.4): c.965C > T, (p.A322V); c.952G >C, (p.A318P)	ALDH7A1	Mild delay	DD
Jiao et al., 2021	12	2	M	2 y7 m	31	d9	9	FS (unilateral or bilateral limbs clonus and eyes slanting to one side, accompanied by crying)			FS								normal		oral pyridoxine (40 mg/day-3.3 mg/kg/day) at the onset (day 9).			3.3					p a					good	RC	ALDH7A1 (NM_001182.4): c.965C > T, (p.A322V); c.952G >C, (p.A318P)	ALDH7A1	normal	N
Jiao et al., 2021	12	3	F	11 y	132	d3	3	FS (loss of consciousness, squinting of the eyes, limbs stiffness with cyanotic lips)			FS		Generalized discharges						normal at last follow-up	normal	LEV and TPM. At 4y: oral pyridoxine (20 mg/day) therapy combined with valpromide was initiated. last follow-up: B6 240 mg/day(1.7 mg/kg/day)			1.7					p a					B6 dependent epilepsy	RC	ALDH7A1 (NM_001182.4): c.1061A > G, (p.Y354C); c.1061A >G, (p.Y354C)	ALDH7A1	severe intellectual delay with normal movement development	DD
Jiao et al., 2021	12	4	F	6 y	72	d6	6	FS			FS								EEG showed abnormal but the details were not clear at the age of 4.	normal	oral pyridoxine (20 mg/day) combined with valpromide, at last follow-up B6:160 mg/day(3.2 mg/kg/day)			3.2					p a						/	ALDH7A1 (NM_001182.4): c.1061A > G, (p.Y354C); c.1061A >G, (p.Y354C)	ALDH7A1	normal	N
Jiao et al., 2021	12	5	M	6 y	72	d1	1	FS, SE			FS	SE	Left frontal and central discharges						Abnormal	1 y9 m:subarachnoid widened; posterior horn of lateral ventricle delayed myelination; corpus callosum hypoplasia	PB, LEV, CZP, and VPA.10 m: start b6, last follow-up: 130 mg/day(7 mg/kg/day)			7					p a						/	ALDH7A1 (NM_001182.4): c.1531G >A ,(p.D511N); c.1008 +1G >A(IVS11 +1G > A)	ALDH7A1	Severe delay	DD
Jiao et al., 2021	12	6	F	died at 5 d	0,16 (death)	d3	3																												/	ALDH7A1 (NM_001182.4):	ALDH7A1		M	died at 5d
Jiao et al., 2021	12	7	F	3 y6 m	42	m4	120	Epileptic spasms, FS		S	FS		EEG showed hypsarrhythmia, and isolated or clustered epileptic spasms were captured during EEG monitoring						After 10 months of pyridoxine treatment, the EEG was normal.	NA	ACTH, LEV and pyridoxine (30 mg/day). Last follow-up: B6 40 mg/day(4 mg/kg/day)			4					p a					good seizure control after b6	RC	ALDH7A1 (NM_001182.4): c.563T > C, (p.V188A); Exon 1 deletion	ALDH7A1	near-normal motor development and severe intellectual development delay	DI
Jiao et al., 2021	12	8	F	died at 4 mo	4	m2	60	Epileptic spasms		S											never had a chance to be treated with pyridoxine before death								p						/	ALDH7A1 (NM_001182.4):	ALDH7A1		M	died at 4 mo
Jiao et al., 2021	12	9	M	8 y	96	m5	150	FS			FS		Generalized discharges						Several EEGs all showed generalized discharges before oral pyridoxine therapy and then showed functional centrotemporal spikes after pyridoxine treatment for half a year.	normal	LEV. At the age of 7 pyridoxine was added (150 mg/day). After 1 year of treatment with pyridoxine, LEV was gradually withdrawn				150				p a					seizures recurred once almost every 2–3 years under treatment of LEV. At the age of 7, the diagnosis of PDE and treatment with pyridoxine was added (150 mg/day).	/	ALDH7A1 (NM_001182.4): c.1061A >G, (p.Y354C); c.364C > T, (p.R122W)	ALDH7A1	normal	N
Jiao et al., 2021	12	10	M	6 m	6	m4	120	FS			FS		NA (brother of case 9)							NA	4 m start B6 90 mg/day(9 mg/kg/day)			9					p					seizure control	RC	ALDH7A1 (NM_001182.4): c.1061A >G, (p.Y354C); c.364C > T, (p.R122W)	ALDH7A1	normal	N
Jiao et al., 2021	12	11	F	7 y	84	m2.5	75	FS ( eyes slanting to the left, brief twitches of right corner of the mouth and the unilateral limbs, followed by generalized convulsions)			FS		Anterior discharges						Bilateral temporal and occipital discharges	Normal	oral pyridoxine 20 mg/day started at 5 mo, in combination with oxcarbazepine. Seizure was not well controlled. At 3 y oral dose of pyridoxine increased to 360 mg/day. Still failed to control the seizures. At last follow up (7 years old), pyridoxine (210 mg/day) with a combination of three AEDs could not bring the onset under control, only leading to a reduced frequency.				210				p a					seizures are not controlled	AR	ALDH7A1 (NM_001182.4): c.1061A >G, (p.Y354C); Exon 8–13 deletion	ALDH7A1	moderately delayed	DD
Jiao et al., 2021	12	12	F	died at 8 mo (older sister of case 11)	8 (death)	0	0																												/	ALDH7A1 (NM_001182.4):	ALDH7A1		M	died at 8 mo
Jiao et al., 2022	11 (pz 2 già citato da Jao 2020)	1	F	8y7m	103	m1	30	FS, ES		S	FS		interictal EEG : hypsarrhythmia (FIG)	ES					2y: Hypsarrhythmia, normalisation after b6 introduction	normal	current therpy: pyridoxine								p						/	ALDH7A1: c.1547A > G (p.Y516C); c.1061A > G (p.Y354C)	ALDH7A1	Moderate ID/GDD	DD+DI
Jiao et al., 2022	11 (pz 2 già citato da Jao 2020)	3	M	3y5m	41	d15	15	ES		S			Burst suppression (FIG)	ohtahara syndrome						corpus callosum hypoplasia	current therpy: pyridoxine								p						/	ALDH7A1: c.1008+1G > A; exon 6 deletion	ALDH7A1	Moderate ID/GDD	DD+DI
Jiao et al., 2022	11 (pz 2 già citato da Jao 2020)	4	M	4y2m	50	m1	30	ES, GTCS, FS, SE	G	S	FS	SE	Hypsarrhythmia (FIG)							Brain atrophy	current therapy: pyridoxine, VPA,LEV,LTG								p a						/	ALDH7A1: c.1547A > G (p.Y516C); c.1553G > C (p.R518T)	ALDH7A1	Severe ID/GDD	DD+DI
Jiao, Xue et al., 2019	33	13	M	4 y 8 m	56	d10	12	focal seizure	F										normal	normal	LEV, VPA, OXC, B6. Now B6 100mg/die				100				p a					seizures were well controlled with pyridoxine	RC	ALDH7A1:(NM_001182.4), c.1061A >G (p.Y354C); c.1553G>C (p.R518T)	ALDH7A1	moderate delay	DD
Jiao, Xue et al., 2019	33	14	F	7 y	84	y1.1	395	focal seizure, SE, partial secondarily generalized tonic-clonic seizure	F+G	TC		SE							2y 7 m: generalized slow wave rhythm	normal	TPM,VPA,CZP, Nitrazepam, B6. Now B6 180mg/die				180				p a					seizures were well controlled with pyridoxine	RC	ALDH7A1:(NM_001182.4), c.1279G>C (p.E427Q); c.986G>A (p.R329K)	ALDH7A1	mild delay	DD
Jiao, Xue et al., 2019	33	15	F	6 y 1 m	73	d1	1	focal seizure	F										4 m : normal	2m 19d: subarachnoid widened	LEV, B6. NOW B6 150MG/DIE				150				p a					seizures were well controlled with pyridoxine	RC	ALDH7A1:(NM_001182.4), c.1279G>C (p.E427Q); c.986G>A (p.R329K)	ALDH7A1	mild delay	DD
Jiao, Xue et al., 2019	33	16	F	3y	36	m1.5	455	focal seizure, SE	F			SE							4m19d: left posterior discharges	4y 20d: normal	LEV, TPM, B6. Now B6 180mg/die				180				p a					seizures were well controlled with pyridoxine	RC	ALDH7A1:(NM_001182.4), c.1547A >G (p.Y516 C); c.1547A >G (p.Y516 C)	ALDH7A1	nearly normal	N
Jiao, Xue et al., 2019	33	17	F	6y 5 m	77	m1	30	focal seizure, SE, partial secondarily generalized tonic-clonic seizure	F+G	TC		SE							7 m: multifocal discharges	7m:normal	LEV,VPA, LTG, OXC, B6. Now B6 90mg/die				90				p a					seizures were well controlled with pyridoxine	RC	ALDH7A1:(NM_001182.4), c.1547A >G (p.Y516 C); c.1547A >G (p.Y516 C)	ALDH7A1	mild delay	DD	Breakthrough seizures with fever
Jiao, Xue et al., 2019	33	18	M	10y 4 m	124	m3	90	focal seizure, myoclonic seizure(?), SE	F	M		SE							1y 7 m: frontal discharges	1y 8m: brain atrophy	VPA, OXC,LEV, CZP, B6. Now B6 200mg/die				200				p a					seizures were well controlled with pyridoxine	RC	ALDH7A1:(NM_001182.4), c.1553G>C (p.R518T); c.1061A >G (p.Y354C)	ALDH7A1	nearly normal	N
Jiao, Xue et al., 2019	33	19	F	6y 2 m	74	m6	120	focal seizure, SE	F			SE							4y: frontal discharges	2y3m: enlarged ventricles	TPM, VPA, LEV, B6. Now b6 180mg/die				180				p a					seizures were well controlled with pyridoxine	RC	ALDH7A1:(NM_001182.4), c.1547A >G (p.Y516 C); c.212C>T (p.P71L)	ALDH7A1	nearly normal	N
Jiao, Xue et al., 2019	33	20	F	6 y	72	m2.5	75	focal seizure	F										4y 3 m: anterior discharges, last eeg bilateral temporal and occipital discharges	normal	OXC, LEV, VPA, B6. Now b6 360mg/die				360				p a					seizures were NOT controlled with pyridoxine	AR	ALDH7A1:(NM_001182.4), c.1061A >G (p.Y354C); Exon 8-13 heterozygous deletion	ALDH7A1	moderate delay	DD
Jiao, Xue et al., 2019	33	21	M	1y 8 m	20	d8	8	focal seizure, SE, epileptic spasms(?)	F	S		SE							1m 10d: anterior discharges	1m:normal	TPM, B6. Now B6 90mg/die				90				p a					seizures were well controlled with pyridoxine	RC	ALDH7A1:(NM_001182.4), c.1547A >G (p.Y516 C); c.965 C>T (p.A322V)	ALDH7A1	nearly normal	N	Breakthrough seizures with fever
Jiao, Xue et al., 2019	33	22	F	1y 4 m	16	d1	1	GTCS, focal seizure	F+G	TC									day 1 : normal	1m:normal	B6. Now 80mg/die				80				p					seizures were well controlled with pyridoxine	RC	ALDH7A1:(NM_001182.4), c.1553G>C (p.R518T); c.1008+1G>A (IVS11+1G>A)	ALDH7A1	nearly normal	N
Jiao, Xue et al., 2019	33	23	M	1y 6 m	18	d7	7	FS, SE, PGTCS	G	TC	FS	SE							2m 4 d: right central and parietal discharges	4m: normal	OXC, B6. Now b6 90mg/die				90				p a					seizures were well controlled with pyridoxine	RC	ALDH7A1:(NM_001182.4), c.1115T>C (p.L372P); c.1553G>C (p.R518T)	ALDH7A1	nearly normal	N
Jiao, Xue et al., 2019	33	24	F	5 y 5 m	65	m3	90	FS			FS								NA	NA	B6. Now 30mg/die				30				p					seizures were well controlled with pyridoxine	RC	ALDH7A1:(NM_001182.4), c.1008+1G>A (IVS11+1G>A); c.1547A>G (p.Y516C)	ALDH7A1	nearly normal	N
Jiao, Xue et al., 2019	33	25	M	1 y 3 m	15	d2	2	FS, epileptic spsms		S	FS								1m 4 d: burst suppression	1m: corpus callosum hypoplasia	VPA, FB, B6. Now B6 90mg/die				90				p a					seizures were well controlled with pyridoxine	RC	ALDH7A1:(NM_001182.4), c.1008+1G>A (IVS11+1G>A)；Exon 6 heterozygous deletion	ALDH7A1	mild delay	DD
Jiao, Xue et al., 2019	33	26	F	2y 11 m	35	d1	1	FS, PGTCS	G	TC	FS								3m: multifocal discharges	1m 12d: normal	LEV, PB, B6. Now B6 50mg/die				50				p a					seizures were well controlled with pyridoxine	RC	ALDH7A1:(NM_001182.4), c.961G>A (p.A321T); c.961G>A (p.A321T)	ALDH7A1	nearly normal	N
Jiao, Xue et al., 2019	33	27	F	9y 10m	118	d3	3	FS			FS								4 y: generalized discharges	4y: normal	LEV, TPM,VPA, B6. Npw B6 160mg/die				160				p a					seizures were well controlled with pyridoxine	RC	ALDH7A1:(NM_001182.4), c.1061A >G (p.Y354C); c.1061A >G (p.Y354C)	ALDH7A1	severe delay	DD
Jiao, Xue et al., 2019	33	28	F	4y 10m	58	d6	6	FS			FS								NA	normal	VPA, B6. Now B6 100mg/die				100				p a					seizures were well controlled with pyridoxine	RC	ALDH7A1:(NM_001182.4), c.1061A >G (p.Y354C); c.1061A >G (p.Y354C)	ALDH7A1	nearly normal	N
Jiao, Xue et al., 2019	33	29	F	2y 4 m	28	m4	120	FS, epileptic spsms		S	FS								4m: hypsarrhythmia	NA	LEV, B6. Now B6 40mg/die				120				p a					seizures were well controlled with pyridoxine	RC	ALDH7A1:(NM_001182.4), c.563 T>C (p.V188A) ;Exon 1 heterozygous deletion	ALDH7A1	severe delay	DD
Jiao, Xue et al., 2019	33	30	F	1y 9 m	21	m5	150	FS		S	FS								7d: generalized discharges	1y: normal	LEV, OXC, B6.Now B6 120mg/die				120				p a					seizures were well controlled with pyridoxine	RC	ALDH7A1:(NM_001182.4), c,1408T>G(p.W470G);c.965C>T(p.A322V)	ALDH7A1	severe delay	DD
Jiao, Xue et al., 2019	33	31	M	7y 3 m	87	m5	150	FS			FS								6y 4 m: right parietal discharges, last eeg: centrotemporal spikes	normal	LEV, B6. NOW B6 150MG/DIE				150				p a					seizures were well controlled with pyridoxine	RC	ALDH7A1:(NM_001182.4), c.1061A>G(p.Y354C); c.364C>T(p.R122W)	ALDH7A1	nearly normal	N
Jiao, Xue et al., 2019 (primi 12 casi già descritti da Xue 2015-2016)	33	1	F	4 y and 9 mo	57	d2	2	focal seizure	F				left temporal discharges						last eeg: normal	day 17: abnormal white matter signal	AEDs (phenobarbital, topiramate), B6; (3y) B6: 160mg/d				160				p a					seizures were well controlled with pyridoxine	RC	ALDH7A1:(NM_001182.4)/c.1008+1G>A (IVS11+1G>A); c.796C>T (p.R266X)	ALDH7A1	mild delay	DD	Breakthrough seizures with fever
Jiao, Xue et al., 2019 (primi 12 casi già descritti da Xue 2015-2016)	33	2	M	5y and 4 mo	64	m3	90	focal seizure	F				normal						last eeg: normal	abnormal white matter signal, subarachnoid widened, enlarged ventricles	AEDs: LEV,PB,VPA, B6. Now B6 40md/die				40				p a					seizures were well controlled with pyridoxine	RC	ALDH7A1:(NM_001182.4) c.871+5G>A (IVS9+5G>A); c.1008+1G>A (IVS11+1G>A)	ALDH7A1	severe delay	DD
Jiao, Xue et al., 2019 (primi 12 casi già descritti da Xue 2015-2016)	33	3	M	5 y and 7 mo	67	d1	1	focal seizure, SE	F			SE							9m12d: left frontal and central discharges	1y 9 m: corpus callosum hypoplasia, posteior horn of lateral ventricle delayed myelination	VPA,CZP, LEV,PB, B6. NOW B6 130MG/DIE				130				p a					seizures were well controlled with pyridoxine	RC	ALDH7A1:(NM_001182.4), c.1531G>A (p.D511N); c.1008+1G>A(IVS11+1G>A)	ALDH7A1	severe delay	DD	Breakthrough seizures with fever
Jiao, Xue et al., 2019 (primi 12 casi già descritti da Xue 2015-2016)	33	4	M	7y 2m	86	d1	1	focal seizure	F										14 m: bilateral parietal and occipital discharges	NA	VPA,OXC,LEV,TPM, B6. Now B6 180mg/die				180				p a					seizures were well controlled with pyridoxine	RC	ALDH7A1:(NM_001182.4), IVS17-1_7delCCACTAG+c.1566_1567delTA; c.871+5G>A IVS9+5G>A)	ALDH7A1	moderate delay	DD
Jiao, Xue et al., 2019 (primi 12 casi già descritti da Xue 2015-2016)	33	5	M	5 y 1 m	61	m1	30	focal seizure	F										8 d: focal discharges	10 d: normal	LEV, B6. NOW B6 90MG/DIE				90				p a					seizures were well controlled with pyridoxine	RC	ALDH7A1:(NM_001182.4), c.1279G>C (p.E427Q); c.1279G>C (p.E427Q)	ALDH7A1	mild delay	DD
Jiao, Xue et al., 2019 (primi 12 casi già descritti da Xue 2015-2016)	33	6	F	7 y 9 m	93	d8	8	focal seizure, SE	F			SE							1m: right central and temporal discharges	3m: normal	PB,VPA,TPM,LEV,NZP,CBZ, B6. Now B6 180mg/die				180				p a					seizures were well controlled with pyridoxine	RC	ALDH7A1:(NM_001182.4), c.965 C>T (p.A322V); c.952 G>C (p.A318P)	ALDH7A1	nearly normal	N	Breakthrough seizures with fever
Jiao, Xue et al., 2019 (primi 12 casi già descritti da Xue 2015-2016)	33	7	M	1 y 6 m	18	d9	9	focal seizure	F										NA	NA	now B6 40mg/die				40				p					seizures were well controlled with pyridoxine	RC	ALDH7A1:(NM_001182.4), c.965 C>T (p.A322V); c.952 G>C (p.A318P)	ALDH7A1	nearly normal	N
Jiao, Xue et al., 2019 (primi 12 casi già descritti da Xue 2015-2016)	33	8	M	6 y 2 m	74	d1	1	focal seizure	F										4m11d: multifocal discharges	4m: diffusely delayed myelination; cerebral white matter dysplasia, enlarged ventricles	VPA, TPM, B6. Now B6 100mg/die				100				p a					seizures were well controlled with pyridoxine	RC	ALDH7A1:(NM_001182.4), c.902A>T (p.N301I); c.1008+1G>A (IVS11+1G>A)	ALDH7A1	moderate delay	DD	Breakthrough seizures with fever
Jiao, Xue et al., 2019 (primi 12 casi già descritti da Xue 2015-2016)	33	9	M	7y 4 m	88	m2	60	focal seizure	F										5 m: normal	abnormal	PB,VPA,TPM,LEV,NZP,CBZ, B6. Now B6 180mg/die				180				p a					seizures were well controlled with pyridoxine	RC	ALDH7A1:(NM_001182.4), c.410G>A (p.G137E); c.1008+1G>A (IVS11+1G>A)	ALDH7A1	mild delay	DD	Breakthrough seizures with fever
Jiao, Xue et al., 2019 (primi 12 casi già descritti da Xue 2015-2016)	33	10	M	4y 2 m	50	d8	8	focal seizure, SE	F			SE							5 m: 10 generalized discharges	normal	LEV, PB, B6. Now B6 30mg/die				30				p a					seizures were well controlled with pyridoxine	RC	ALDH7A1:(NM_001182.4), c.1547A >G (p.Y516C); c.1072C>T (p.R358X)	ALDH7A1	mild delay	DD
Jiao, Xue et al., 2019 (primi 12 casi già descritti da Xue 2015-2016)	33	11	F	3 y 9 m	45	d5	5	focal seizure, SE,	F			SE							12 d: multifocal discharges	normal	TPM, B6. Now B6 90mg/die				90				p a					seizures were well controlled with pyridoxine	RC	ALDH7A1:(NM_001182.4), c.649T＞A (p.W217R); c.1547A >G (p.Y516C)	ALDH7A1	nearly normal	N
Jiao, Xue et al., 2019 (primi 12 casi già descritti da Xue 2015-2016)	33	12	F	7 y	84	m5	150	focal seizure, SE, partial secondarily generalized tonic-clonic seizure	F+G	TC		SE							6 m: normal	normal	LEV,VPA, TPM,CZP, B6. Now B6 240mg/die				240				p a					seizures were well controlled with pyridoxine	RC	ALDH7A1:(NM_001182.4), c.1061A>G (p.Y354C); c.1008+1G>A (IVS11+1G>A)	ALDH7A1	mild delay	DD
Kaczorowska, M.; Kmiec, T.; Jakobs, C.; Kacinski, M.; Kroczka, S.; Salomons, G. S.; Struys, E. A.; Jozwiak, S. (2008). Pyridoxine-Dependent Seizures Caused by Alpha Amino Adipic Semialdehyde Dehydrogenase Deficiency: The First Polish Case with Confirmed Biochemical and Molecular Pathology. Journal of Child Neurology, 23(12), 1455–1459. doi:10.1177/0883073808318543	1	1	F	6-year-old	72	d2	2	generalized tonic and orofacial automatisms	F+G	T			slow activity, movement artefacts, but no paroxysmal events were recorded	(5w) status epilepticus; (2yo) recurrent seizures/status epilepticus with right-sided or left-sided seizures, mostly within the course of infections; (2 yo)status epilepticus; (3 yo) status epilepticus.					(2yo)background sleep activity preserved and sleep features present with sleep spindles of low amplitude and frequency of 12 Hz. Over the left temporal region sporadically single synchronous slow waves and sharp-slow waves were registered. (2 yo)Sleep electroencephalography showed numerous, generalized discharges composed of high amplitude spikes and waves with highest amplitude over the anterior…	one focus, within the left thalamus, with a high signal on T1-weighted images, a low signal on T2-weighted images, and fluid-attenuated inversion recovery sequence. (4 yo) progressive gray and white matter atrophy within cerebrum and cerebellum, with the thickness of cerebral gray matter mantle up to 0.5 cm, and significant thinning of the corpus callosum.	phenobarbital iv, phenytoin iv, Midazolam infusion, vigabatrin, clonazepam, pyridoxine 150 mg daily (5.4 mg/kg), pyridoxine 200 mg daily.			5.4					p a					seizure free	RC	gene (ALDH7A1) revealed the presence of 2 mutations: [c.244C>T (+) c.750G>A]. Both c.244C>T; p.Arg82X and c.750G>A	ALDH7A1	At present she is conscious with shallow contact with the environment, reacts to her parents’ voices, does not respond to even very simple commands, fixes the sight occasionally, unpredictively, and does not follow with her eyes. There is only a trace of spontaneous motor activity, better preserved in the upper limbs. Apart from this she is presenting with hypertonia with hyperreflexia in all 4 l…	DD
Kaur et al., 2021	1	1	F	11 mo	11	m9	270	generalized-onset, tonic–clonic seizures, often triggered by fever, followed by recurrent, clustered, flexor type of infantile spasms	G	TC+S			burst suppression pattern (Fig)	acute-onset encephalopathy with exacerbation of generalized seizures following an upper respiratory infection and hospitalisation.						Brain MRI at day 8 of illness: a axial T2w and b axial FLAIR image shows the presence of periventricular hyperintensity. Axial diffusion-weighted c, d images show the presence of diffusion restriction in the periventricular region, posteromedial thalami, and dorsal tegmental tracts (FIG)	vigabatrin (100 mg/kg/day) and clonazepam for the control of spasms; during encephalopathy with exacerbation of generalized seizures: phenytoin 6 mg/kg/day, phenobarbitone 5 mg/kg/day, and midazolam infusion, mitochondrial megavitamins, biotin, injectable B12, and oral pyridoxine supplementation (25 mg/kg/day).			25					p a					currently free of seizures	RC	ALDH4A1: nonsense variant (NM_003748.4:c. 1633C > T; NP_003739.2:p.Q545*)	ALDH7A1		/
Kava et al., 2019	1	1	F	4 y and 2 mo	50	d6	6						abnormal disorganised and discontinuous background with multifocal sharp waves						(12 mo): normal	(first days of life): diffusely abnormal WM throughout both cerebral hemispheres with sparing of the basal ganglia, brain stem and cerebellum; (1 mo): interval cerebral volume loss with improvement in the cerebral white matter T2 signal. Resolution of the abnormal increased T2 signal within the cerebral WM since the previous MRI; (2 y) significant improvement in the WM signal throughout the cereb…	clonazepam, levetiracetam, from day 10: pyridoxine 30 mg/kg and of folinic acid 4.5 mg/kg. Form day 14 dietary lysine restriction was commenced. Current therapy (4 y and 2 mo) 7.5 mg oral folinic acid (0.45 mg/kg/day) and 300 mg (18.5 mg/kg/day) pyridoxine daily			18.5					p a	s	restriction			seizure control	RC	ALDH7A1 gene identified two heterozygous variants; p.Glu399Gln and p.Gly477Arg	ALDH7A1	age-appropriate fine motor skills and near age appropriate gross motor milestones, speech and language delays, however nonverbal cognitive and analytical skills, and executive functioning have remained in the normal range	LD	significant improvements in clinical, neurological and developmental outcomes, absence of clinical seizures and cessation of AEDs since age 3 months, normalisation of EEG, significant improvement in the WM signal throughout the cerebrum on neuroimaging
Kevasan et al., 2020	1	1	M	13 mo	13	d3	3	tonic, clonic seizures		C+T			"Electroencephalogram showed epileptic encephalopathy and normalized after pyridoxine supplementation"	focal‑onset left‑sided motor seizures for 1 day, followed by a generalized status epilepticus						markedly thinned‑out corpus callosum with colpocephaly; (18 mo): hydrocephalus	AEDs resistence, oral pyridoxine (25 mg/kg/day). (13 mo - SE) levetiracetam 40 mg/kg/day, phenytoin 6 mg/kg/day, lacosamide 10 mg/kg/day in addition to 500 mg/day oral pyridoxine and 3 mg/kg/day folinic acid.			25	500				p a						/	ALDH7A1 : homozygous pathogenic variant (c. 1115delT) in exon 13 -> frameshift and premature truncation of the protein	ALDH7A1	language delay	LD	SE and acute Hydrocephalus -> chronic vegetative state, with control of further seizures.
Kluger, G.; Blank, R.; Paul, K.; Paschke, E.; Jansen, E.; Jakobs, C.; Wörle, H.; Plecko, B. (2008). Pyridoxine-dependent Epilepsy: Normal Outcome in a Patient with Late Diagnosis after Prolonged Status Epilepticus Causing Cortical Blindness. Neuropediatrics, 39(5), 276–279. doi:10.1055/s-0029-1202833	1	1	M	31 M	31	d10	10	prolonged tonic-clonic seizures	G	TC			focal dysrhythmias of variable localisation without epileptic discharges	(1YO)focal myoclonic seizures (2YO) rare focal myoclonic and generalised tonic-clonic seizures. an episode of otitis media led to seizure aggravation with recurrent and prolonged focal myoclonic and generalised tonic-clonic as well as atonic seizures. 4 weeks later he was admitted with a prolonged convulsive status epilepticus (31M)							pyridoxine, 300 mg daily (21 mg / kg) valproic acid (VPA), phenobarbitone (PB) and clonazepam (CZP) (33M)			21	300				p a					SEIZURE FREE	RC	novel missense mutation c.75insA, while the other allele remained unidentifi ed so far. At the protein level, the insertion of adenine at position 75 causes an exchange of arginine 20 to threonine as well as the appearance of a stop codon 8 triplets downstream. A gene product truncated to 5 % of its total length and loss of catalytic function has therefore to be predicted	ALDH7A1	His further development was normal without any neurological or visual disturbances. Neuropsychological evaluations at the age of 11 years showed a fullscale IQ of 93 (Hamburg-WechslerIntelligence Scale for Children, HAWIK) and at the age of 18 an IQ of 92 (Wechsler Adult Intelligence Scale, WAIS) (see ●▶ Table 1 ). His VIQ was 103 (age 11) and 101 (age 18), his PIQ was 85 and 82	N
Lee et al., 2020	4	1		0	0	first symptom between the ages of 6 days and 11 months	6												alternating rhythmic discharges followed by electrodecremental episodes		pyridoxine hydrochloride								p					seizure cessation	RC	ALDH7A1	ALDH7A1		N	normal neurodevelopmental
Lee et al., 2020	4	2		0	0	first symptom between the ages of 6 days and 11 months	6												nonspecific findings or normal results		pyridoxine hydrochloride								p					non responsive (diagnosis at 13y8m)	AR	ALDH7A1	ALDH7A1		DI	intractable epilepsy and profound mental retardation
Lee et al., 2020	4	3		0	0	first symptom between the ages of 6 days and 11 months	6												nonspecific findings or normal results		pyridoxine hydrochloride								p					seizure cessation	RC	ALDH7A1	ALDH7A1		N	normal neurodevelopmental
Lee et al., 2020	4	4		0	0	first symptom between the ages of 6 days and 11 months	6												nonspecific findings or normal results		pyridoxine hydrochloride								p					seizure cessation	RC	ALDH7A1	ALDH7A1		N	normal neurodevelopmental
Levinus A. Bok; Natasha M. Maurits; Michèl A. Willemsen; Cornelis Jakobs; Laura K. Teune; Bwee Tien Poll-The; Irenaeus F. De Coo; Mona C. Toet; Eveline E. Hagebeuk; Oebele F. Brouwer; Johannes H. Van Der Hoeven; Deborah A. Sival (2010). The EEG response to pyridoxine-IV neither identifies nor excludes pyridoxine-dependent epilepsy. , 51(12), 2406–2411. doi:10.1111/j.1528-1167.2010.02747.x	10 (solo 6 con pde)	1		0	0	d1	1	Myoclonic	G	M																									/	ALDH7A1 gene	ALDH7A1		/
Levinus A. Bok; Natasha M. Maurits; Michèl A. Willemsen; Cornelis Jakobs; Laura K. Teune; Bwee Tien Poll-The; Irenaeus F. De Coo; Mona C. Toet; Eveline E. Hagebeuk; Oebele F. Brouwer; Johannes H. Van Der Hoeven; Deborah A. Sival (2010). The EEG response to pyridoxine-IV neither identifies nor excludes pyridoxine-dependent epilepsy. , 51(12), 2406–2411. doi:10.1111/j.1528-1167.2010.02747.x	10 (solo 6 con pde)	2		0	0	d1	1	Miscellaneous		?																									/	ALDH7A1 gene	ALDH7A1		/
Levinus A. Bok; Natasha M. Maurits; Michèl A. Willemsen; Cornelis Jakobs; Laura K. Teune; Bwee Tien Poll-The; Irenaeus F. De Coo; Mona C. Toet; Eveline E. Hagebeuk; Oebele F. Brouwer; Johannes H. Van Der Hoeven; Deborah A. Sival (2010). The EEG response to pyridoxine-IV neither identifies nor excludes pyridoxine-dependent epilepsy. , 51(12), 2406–2411. doi:10.1111/j.1528-1167.2010.02747.x	10 (solo 6 con pde)	3		0	0	d1	1	Tonic	G	T																									/	ALDH7A1 gene	ALDH7A1		/
Levinus A. Bok; Natasha M. Maurits; Michèl A. Willemsen; Cornelis Jakobs; Laura K. Teune; Bwee Tien Poll-The; Irenaeus F. De Coo; Mona C. Toet; Eveline E. Hagebeuk; Oebele F. Brouwer; Johannes H. Van Der Hoeven; Deborah A. Sival (2010). The EEG response to pyridoxine-IV neither identifies nor excludes pyridoxine-dependent epilepsy. , 51(12), 2406–2411. doi:10.1111/j.1528-1167.2010.02747.x	10 (solo 6 con pde)	4		0	0	d1	1	Myoclonic	G	M																									/	ALDH7A1 gene	ALDH7A1		/
Levinus A. Bok; Natasha M. Maurits; Michèl A. Willemsen; Cornelis Jakobs; Laura K. Teune; Bwee Tien Poll-The; Irenaeus F. De Coo; Mona C. Toet; Eveline E. Hagebeuk; Oebele F. Brouwer; Johannes H. Van Der Hoeven; Deborah A. Sival (2010). The EEG response to pyridoxine-IV neither identifies nor excludes pyridoxine-dependent epilepsy. , 51(12), 2406–2411. doi:10.1111/j.1528-1167.2010.02747.x	10 (solo 6 con pde)	5		0	0	d2	2	Miscellaneous		?																									/	ALDH7A1 gene	ALDH7A1		/
Levinus A. Bok; Natasha M. Maurits; Michèl A. Willemsen; Cornelis Jakobs; Laura K. Teune; Bwee Tien Poll-The; Irenaeus F. De Coo; Mona C. Toet; Eveline E. Hagebeuk; Oebele F. Brouwer; Johannes H. Van Der Hoeven; Deborah A. Sival (2010). The EEG response to pyridoxine-IV neither identifies nor excludes pyridoxine-dependent epilepsy. , 51(12), 2406–2411. doi:10.1111/j.1528-1167.2010.02747.x	10 (solo 6 con pde)	6		0	0	d1	1	Tonic–clonic	G	TC																									/	ALDH7A1 gene	ALDH7A1		/
Mahajnah et al., 2016	1	1	M	0	0	0	0	neonatal seizures													pyridoxine (200mg/day; started with 44mg/kg/day with the current dose of 13mg/kg/day) , lysine-restricted diet was started at 7 mo, Tryptophan supplementation (21 mg/kg/day) was added at the 13th mo of therapy, Arginine supplementation (400 mg/kg/day) was added at the 27th month of therapy.				200				p	s	restriction	400	s		/	heterozygous mutations in ALDH7A1 (c.446C>A;p.Ala149Glu and c.919C>T;p.Arg307X)	ALDH7A1	normal cognitive function and gross motor delay	DD+NQI	Seizure control, normal cognitive function and gross motor delay
Mefford HC, Zemel M, Geraghty E, et al. Intragenic deletions of ALDH7A1 in pyridoxine-dependent epilepsy caused by Alu-Alu recombination. Neurology. Sep 1 2015;85(9):756-62.	7 (6 già citati da Bennett CL 2009)	6 Plecko et al 2007 (articolo assente nel database)		0	0	0	0	Unk					Unk																						/	ALDH7A1 missense c.788G. (p.G263E) ALDH7A1 deletion Exons 8-9	ALDH7A1	Unk	/
Melissa Cirillo, MDa,b, Charu Venkatesan, MD, PhDa,b, John J. Millichap, MDb,c, Cynthia V. Stack, MDa,b, Douglas R. Nordli, Jr, MD - Case Report: Intravenous and Oral Pyridoxine Trial for Diagnosis of Pyridoxine-Dependent Epilepsy (2015)	2	1	F	0	0	d5	5	myoclonic-tonic and brief tonic seizures	G	M+T			multifocal sharpwave discharges and discontinuity for the stated postconceptual age						no appreciable change in the EEG background after pyridoxine iv. Serial followup EEGs (last one at 28 months of age) have been normal	ndr	pyridoine iv 100 mg x2. phemobarital end orla pyridoxine. after genetic diagnosis Pyridoxine dose was increased to 150 mg once daily and she was successfully weaned off phenobarbital		100		150				p a					seizures free	RC	ALDH7A1 1 known heterozygous deleterious mutation (c.328C.T; p.R1103) and 1 novel heterozygous missense mutation (c.869T.C; p.F290S)	ALDH7A1	normal	N				EEG
Mercimek-Mahmutoglu, S.; Horvath, G. A.; Coulter-Mackie, M.; Nelson, T.; Waters, P. J.; Sargent, M.; Struys, E.; Jakobs, C.; Stockler-Ipsiroglu, S.; Connolly, M. B. (2012). Profound Neonatal Hypoglycemia and Lactic Acidosis Caused by Pyridoxine-Dependent Epilepsy. PEDIATRICS, 129(5), e1368–e1372. doi:10.1542/peds.2011-0123	1	1	M	13 M	13	d6	6	mouthing and bilateral tonic clonic movements	F	TC			marked suppression and discontinuity of the background and multifocal sharp waves. She had electrographic seizures lasting 8 to 13 minutes arising from the left occipital and right occipital temporal area, correlating with clinical seizures	myoclonic seizures					diffuse spike and wave and focal seizures ofthelefttemporalandbilateral parietal lobe origin.	bilateral symmetrical inferior temporal lobe hemorrhages, petechial hemorrhages in the cerebellum and supratentorial brain, small amounts of intraventricular blood, restricted diffusion in bilateral ventrolateral thalami, in midbrain, and, to a lesser extent, in the dorsal pons (Figs 1 and 2).	phenobarbital, midazolam, phenytoin, 200 mg/day of pyridoxine.				200				p f a					seizure free	RC	(ALDH7A1 gene) heterozygosity for a paternally inherited novel missense mutation in exon 13, c.1192G.C (p.Gly398Arg) and a maternally inherited mutation in exon 9, c.834G.A (p.Val278Val) (in the literature referred to as c.750G.A; p.V250V), previously demonstrated to interfere with normal splicing.7	ALDH7A1	At a chronological age of 12 months using the Gesell assessment, her developmental milestones were as follows: gross motor, 7 months; fine motor, 8 months; cognitive/adaptive functions, 11 to 12 months; language, 9 months; and personal/social skills, 12 months. Her neurologic examination showed normal head growth, truncal hypotonia, mildly increased peripheral tone in the upper extremities, and n…	DD
Milh, M. et al. Atypical pyridoxine-dependent epilepsy due to a pseudoexon in ALDH7A1. Mol. Genet. Metab. 105, 684–686 (2012).	2	1	F	11 y	132	m9	270	status epilepticus: long lasting, generalized clonic seizures	G	C		SE							normal after one month and oral pyridoxine was stopped. slow background activity without any epileptic spike	normal	AEDs. At day 15, pyridoxine was given intravenously (200 mg/day, i.e. 24 mg/kg/day)		200						p a					resistant to classical anti-epileptic drugs. responsive to B6. Six weeks after pyridoxine withdrawing, she endured another prolonged clonic SE, that was controlled with intravenous pyridoxine at day 5. Pyridoxine (250 mg i.e. 25 mg/kg) was given orally, initially on a daily basis. T	RC	ALDH7a1	ALDH7A1	severe cognitive impairment, no speech, autistic features	DI
Milh, M. et al. Atypical pyridoxine-dependent epilepsy due to a pseudoexon in ALDH7A1. Mol. Genet. Metab. 105, 684–686 (2012).	2	2	M	1 y	12	m4	120														pyridoxine (125 mg/day i.e. 12 mg/kg/day), from the age of 4 months until now (12 months of age).		123						p						/	ALDH7A1	ALDH7A1		/
Mills, P. B.; Footitt, E. J.; Mills, K. A.; Tuschl, K.; Aylett, S.; Varadkar, S.; Hemingway, C.; Marlow, N.; Rennie, J.; Baxter, P.; Dulac, O.; Nabbout, R.; Craigen, W. J.; Schmitt, B.; Feillet, F.; Christensen, E.; De Lonlay, P.; Pike, M. G.; Hughes, M. I.; Struys, E. A.; Jakobs, C.; Zuberi, S. M.; Clayton, P. T. (2010). Genotypic and phenotypic spectrum of pyridoxine-dependent epilepsy (ALDH7A1…	37	1	F	0	0	d1	1						burst suppression pattern.						EEG showed marked improvement within 7 days after pyiridoxine. At 15 days an infection triggered clinical and EEG deterioration.		Pyridoxine 100 mg i.v.		100						p					partial response to anticonvulsant therapy. respomse to pyridoxine	RC	ALDH7A1 c.[1482-1G>C] (P) + c.[1482-1G>C] (M)	ALDH7A1	died at 1 month for E.Coli infection	M
Mills, P. B.; Footitt, E. J.; Mills, K. A.; Tuschl, K.; Aylett, S.; Varadkar, S.; Hemingway, C.; Marlow, N.; Rennie, J.; Baxter, P.; Dulac, O.; Nabbout, R.; Craigen, W. J.; Schmitt, B.; Feillet, F.; Christensen, E.; De Lonlay, P.; Pike, M. G.; Hughes, M. I.; Struys, E. A.; Jakobs, C.; Zuberi, S. M.; Clayton, P. T. (2010). Genotypic and phenotypic spectrum of pyridoxine-dependent epilepsy (ALDH7A1…	37	2	F	0	0	d7	7	generalised seizures and associated fever	G		FS		moderate to severebackground abnormality with left central seizures.							fetal MRI showed normal anatomy with mild ventriculomegaly. post natal MRI was performed at 3 days of age which showed enlarged posterior ventricles with irregular walls and foci of petechia haemorrhage in periventricular white matter with some deep white matter lesions consistent with periventricular leucomalacia. 4th monyh MRI showed enlargement of the lateral and third ventricles with a backgr…	AEDs, intravenous pyridoxine given on day 9 was not thought to be effective clinically or from the EEG.								p a					seizures were resistant to treatment with anti-convulsant medications, requiring phenobarbitone, phenytoin and intravenous midazolam infusion for which she was intubated and ventilated.	AR	ALDH7A1 c. [248G>A] + c. [818A>T]	ALDH7A1	At 4 months of age she developed significant hydrocephalus with visual loss secondary to raised intracranial pressure;	DD
Mills, P. B.; Footitt, E. J.; Mills, K. A.; Tuschl, K.; Aylett, S.; Varadkar, S.; Hemingway, C.; Marlow, N.; Rennie, J.; Baxter, P.; Dulac, O.; Nabbout, R.; Craigen, W. J.; Schmitt, B.; Feillet, F.; Christensen, E.; De Lonlay, P.; Pike, M. G.; Hughes, M. I.; Struys, E. A.; Jakobs, C.; Zuberi, S. M.; Clayton, P. T. (2010). Genotypic and phenotypic spectrum of pyridoxine-dependent epilepsy (ALDH7A1…	37	3		0	0	d2	2																												/	ALDH7A1 c. [712C>T] + c. [712C>T]	ALDH7A1		/
Mills, P. B.; Footitt, E. J.; Mills, K. A.; Tuschl, K.; Aylett, S.; Varadkar, S.; Hemingway, C.; Marlow, N.; Rennie, J.; Baxter, P.; Dulac, O.; Nabbout, R.; Craigen, W. J.; Schmitt, B.; Feillet, F.; Christensen, E.; De Lonlay, P.; Pike, M. G.; Hughes, M. I.; Struys, E. A.; Jakobs, C.; Zuberi, S. M.; Clayton, P. T. (2010). Genotypic and phenotypic spectrum of pyridoxine-dependent epilepsy (ALDH7A1…	37	4	F	3 y	36	d1	1						day 4 showed frequent, high voltage bursts of bilateral rhythmic 10-12 Hz activity mixed with very high voltage irregular slow waves at &lt;1-2 Hz							complete agenesis of the corpus callosum and subependymal grey matter heterotopia at the tips of the temporal horns. The cerebellum also appeared slightly hypoplastic.	phenobarbital and phenytoine intravenous midazolam infusion. single dose of intravenous pyridoxine (50mg). On day 37, definite seizures returned ofte requiring lorazepam for control and on day 41 oral pyridoxine (70mg/kg/day) was commenced in addition to phenobarbitone.		50	70					p a					free of clinical seizures for the following 14 days. Clinical seizures with EEG correlates returned at 3-4 weeks of age and treatment at this time focussed on correction of the resistant hypocalcaemia and sub-therapeutic phenytoin levels. On review at 3 months the infant remained seizure-free. remains seizures free on phyridoxine monotherapy (14mg/kg/day) at 3 years.	RC	ALDH7A1 c. [758delA] (P) + c. [758delA] (M)	ALDH7A1	3 monyhs: improved head control, fewer dystonic movements and normal limb tone and reflexes.	DD
Mills, P. B.; Footitt, E. J.; Mills, K. A.; Tuschl, K.; Aylett, S.; Varadkar, S.; Hemingway, C.; Marlow, N.; Rennie, J.; Baxter, P.; Dulac, O.; Nabbout, R.; Craigen, W. J.; Schmitt, B.; Feillet, F.; Christensen, E.; De Lonlay, P.; Pike, M. G.; Hughes, M. I.; Struys, E. A.; Jakobs, C.; Zuberi, S. M.; Clayton, P. T. (2010). Genotypic and phenotypic spectrum of pyridoxine-dependent epilepsy (ALDH7A1…	37	5		0	0	w9	270																												/	ALDH7A1 c. [1195G>C] +c.[1343C>T]	ALDH7A1		/
Mills, P. B.; Footitt, E. J.; Mills, K. A.; Tuschl, K.; Aylett, S.; Varadkar, S.; Hemingway, C.; Marlow, N.; Rennie, J.; Baxter, P.; Dulac, O.; Nabbout, R.; Craigen, W. J.; Schmitt, B.; Feillet, F.; Christensen, E.; De Lonlay, P.; Pike, M. G.; Hughes, M. I.; Struys, E. A.; Jakobs, C.; Zuberi, S. M.; Clayton, P. T. (2010). Genotypic and phenotypic spectrum of pyridoxine-dependent epilepsy (ALDH7A1…	37	6		0	0	d1	1																												/	ALDH7A1 c. [1195G>C] (P) + c. [1195G>C] (M)	ALDH7A1		/
Mills, P. B.; Footitt, E. J.; Mills, K. A.; Tuschl, K.; Aylett, S.; Varadkar, S.; Hemingway, C.; Marlow, N.; Rennie, J.; Baxter, P.; Dulac, O.; Nabbout, R.; Craigen, W. J.; Schmitt, B.; Feillet, F.; Christensen, E.; De Lonlay, P.; Pike, M. G.; Hughes, M. I.; Struys, E. A.; Jakobs, C.; Zuberi, S. M.; Clayton, P. T. (2010). Genotypic and phenotypic spectrum of pyridoxine-dependent epilepsy (ALDH7A1…	37	7		0	0	d3	3																												/	ALDH7A1 . [750G>A] (M) + c. [233C>T] (P)	ALDH7A1		/
Mills, P. B.; Footitt, E. J.; Mills, K. A.; Tuschl, K.; Aylett, S.; Varadkar, S.; Hemingway, C.; Marlow, N.; Rennie, J.; Baxter, P.; Dulac, O.; Nabbout, R.; Craigen, W. J.; Schmitt, B.; Feillet, F.; Christensen, E.; De Lonlay, P.; Pike, M. G.; Hughes, M. I.; Struys, E. A.; Jakobs, C.; Zuberi, S. M.; Clayton, P. T. (2010). Genotypic and phenotypic spectrum of pyridoxine-dependent epilepsy (ALDH7A1…	37	8		0	0	d3	3																												/	ALDH7A1 c. [750G>A] (M) + c. [233C>T] (P)	ALDH7A1		/
Mills, P. B.; Footitt, E. J.; Mills, K. A.; Tuschl, K.; Aylett, S.; Varadkar, S.; Hemingway, C.; Marlow, N.; Rennie, J.; Baxter, P.; Dulac, O.; Nabbout, R.; Craigen, W. J.; Schmitt, B.; Feillet, F.; Christensen, E.; De Lonlay, P.; Pike, M. G.; Hughes, M. I.; Struys, E. A.; Jakobs, C.; Zuberi, S. M.; Clayton, P. T. (2010). Genotypic and phenotypic spectrum of pyridoxine-dependent epilepsy (ALDH7A1…	37	9		0	0	d6	6																												/	ALDH7A1 c.[1195G>C] +?	ALDH7A1		/
Mills, P. B.; Footitt, E. J.; Mills, K. A.; Tuschl, K.; Aylett, S.; Varadkar, S.; Hemingway, C.; Marlow, N.; Rennie, J.; Baxter, P.; Dulac, O.; Nabbout, R.; Craigen, W. J.; Schmitt, B.; Feillet, F.; Christensen, E.; De Lonlay, P.; Pike, M. G.; Hughes, M. I.; Struys, E. A.; Jakobs, C.; Zuberi, S. M.; Clayton, P. T. (2010). Genotypic and phenotypic spectrum of pyridoxine-dependent epilepsy (ALDH7A1…	37	10		0	0	d1	1														pyridoxine								p					disappeared on pyridoxine supplementation. seizure free for seven months pyridoxine treatment was stopped. It was not until 1 ½ months later that seizures reappeared; they stopped again when pyridoxine was reintroduced.	RC	ALDH7A1 c. [1195G>C] (P) + c. [1195G>C] (M)	ALDH7A1		/
Mills, P. B.; Footitt, E. J.; Mills, K. A.; Tuschl, K.; Aylett, S.; Varadkar, S.; Hemingway, C.; Marlow, N.; Rennie, J.; Baxter, P.; Dulac, O.; Nabbout, R.; Craigen, W. J.; Schmitt, B.; Feillet, F.; Christensen, E.; De Lonlay, P.; Pike, M. G.; Hughes, M. I.; Struys, E. A.; Jakobs, C.; Zuberi, S. M.; Clayton, P. T. (2010). Genotypic and phenotypic spectrum of pyridoxine-dependent epilepsy (ALDH7A1…	37	11		0	0	d1	1																												/	ALDH7A1 c.191_192insA (M) + c.[1195G>C] (P)	ALDH7A1		/
Mills, P. B.; Footitt, E. J.; Mills, K. A.; Tuschl, K.; Aylett, S.; Varadkar, S.; Hemingway, C.; Marlow, N.; Rennie, J.; Baxter, P.; Dulac, O.; Nabbout, R.; Craigen, W. J.; Schmitt, B.; Feillet, F.; Christensen, E.; De Lonlay, P.; Pike, M. G.; Hughes, M. I.; Struys, E. A.; Jakobs, C.; Zuberi, S. M.; Clayton, P. T. (2010). Genotypic and phenotypic spectrum of pyridoxine-dependent epilepsy (ALDH7A1…	37	12	F	0	0	d8	8													MRI was reported as normal but ictal SPECT imaging showed increased uptake in the right posterior temporal parietal and occipital regions.	Pyridoxine								p					seizures were resistant to all AED’s, vagal nerve stimulation and she underwent multiple pentobarbitone comas.	AR (AEDs)	ALDH7A1 c.[750G>A] (P) + c.[505C>T] (M)	ALDH7A1		/
Mills, P. B.; Footitt, E. J.; Mills, K. A.; Tuschl, K.; Aylett, S.; Varadkar, S.; Hemingway, C.; Marlow, N.; Rennie, J.; Baxter, P.; Dulac, O.; Nabbout, R.; Craigen, W. J.; Schmitt, B.; Feillet, F.; Christensen, E.; De Lonlay, P.; Pike, M. G.; Hughes, M. I.; Struys, E. A.; Jakobs, C.; Zuberi, S. M.; Clayton, P. T. (2010). Genotypic and phenotypic spectrum of pyridoxine-dependent epilepsy (ALDH7A1…	37	13		0	0	d8	8																												/	ALDH7A1 c.[750G>A] (P) + c.[505C>T] (M)	ALDH7A1		/
Mills, P. B.; Footitt, E. J.; Mills, K. A.; Tuschl, K.; Aylett, S.; Varadkar, S.; Hemingway, C.; Marlow, N.; Rennie, J.; Baxter, P.; Dulac, O.; Nabbout, R.; Craigen, W. J.; Schmitt, B.; Feillet, F.; Christensen, E.; De Lonlay, P.; Pike, M. G.; Hughes, M. I.; Struys, E. A.; Jakobs, C.; Zuberi, S. M.; Clayton, P. T. (2010). Genotypic and phenotypic spectrum of pyridoxine-dependent epilepsy (ALDH7A1…	37	14		0	0	d1	1	flexor myoclonic jerks	F	M				breakthrough seizures during febrile illnesses.							AEDs. 100mg of pyridoxine i.v.		100						p a					resistant to anticonvulsants drugs. Withdrawal of pyridoxine at the age of 4y led to recurrence of seizures within 4 days.	RC	ALDH7A1 c. [1429G>C] + c. [500A>G]	ALDH7A1	He is known to have a severe articulatory dyspraxia and recent IQ was 85.	BC
Mills, P. B.; Footitt, E. J.; Mills, K. A.; Tuschl, K.; Aylett, S.; Varadkar, S.; Hemingway, C.; Marlow, N.; Rennie, J.; Baxter, P.; Dulac, O.; Nabbout, R.; Craigen, W. J.; Schmitt, B.; Feillet, F.; Christensen, E.; De Lonlay, P.; Pike, M. G.; Hughes, M. I.; Struys, E. A.; Jakobs, C.; Zuberi, S. M.; Clayton, P. T. (2010). Genotypic and phenotypic spectrum of pyridoxine-dependent epilepsy (ALDH7A1…	37	15		0	0	d2	2																												/	ALDH7A1c. [1195G>C] + c. [749delT]	ALDH7A1		/
Mills, P. B.; Footitt, E. J.; Mills, K. A.; Tuschl, K.; Aylett, S.; Varadkar, S.; Hemingway, C.; Marlow, N.; Rennie, J.; Baxter, P.; Dulac, O.; Nabbout, R.; Craigen, W. J.; Schmitt, B.; Feillet, F.; Christensen, E.; De Lonlay, P.; Pike, M. G.; Hughes, M. I.; Struys, E. A.; Jakobs, C.; Zuberi, S. M.; Clayton, P. T. (2010). Genotypic and phenotypic spectrum of pyridoxine-dependent epilepsy (ALDH7A1…	37	16		0	0	d4	4																												/	ALDH7A1 c. [1405+2T>C] + c. [1429G>C]	ALDH7A1		/
Mills, P. B.; Footitt, E. J.; Mills, K. A.; Tuschl, K.; Aylett, S.; Varadkar, S.; Hemingway, C.; Marlow, N.; Rennie, J.; Baxter, P.; Dulac, O.; Nabbout, R.; Craigen, W. J.; Schmitt, B.; Feillet, F.; Christensen, E.; De Lonlay, P.; Pike, M. G.; Hughes, M. I.; Struys, E. A.; Jakobs, C.; Zuberi, S. M.; Clayton, P. T. (2010). Genotypic and phenotypic spectrum of pyridoxine-dependent epilepsy (ALDH7A1…	37	17		0	0	d14	14																												/	ALDH7A1 c. [446C>A] + c. [446C>A]	ALDH7A1		/
Mills, P. B.; Footitt, E. J.; Mills, K. A.; Tuschl, K.; Aylett, S.; Varadkar, S.; Hemingway, C.; Marlow, N.; Rennie, J.; Baxter, P.; Dulac, O.; Nabbout, R.; Craigen, W. J.; Schmitt, B.; Feillet, F.; Christensen, E.; De Lonlay, P.; Pike, M. G.; Hughes, M. I.; Struys, E. A.; Jakobs, C.; Zuberi, S. M.; Clayton, P. T. (2010). Genotypic and phenotypic spectrum of pyridoxine-dependent epilepsy (ALDH7A1…	37	18		0	0	d5	5																												/	ALDH7A1 c. [866C>T] +?	ALDH7A1		/
Mills, P. B.; Footitt, E. J.; Mills, K. A.; Tuschl, K.; Aylett, S.; Varadkar, S.; Hemingway, C.; Marlow, N.; Rennie, J.; Baxter, P.; Dulac, O.; Nabbout, R.; Craigen, W. J.; Schmitt, B.; Feillet, F.; Christensen, E.; De Lonlay, P.; Pike, M. G.; Hughes, M. I.; Struys, E. A.; Jakobs, C.; Zuberi, S. M.; Clayton, P. T. (2010). Genotypic and phenotypic spectrum of pyridoxine-dependent epilepsy (ALDH7A1…	37	19		0	0	d1	1																												/	ALDH7A1 c.[1195G>C] (M) + c.[611+5G>A]	ALDH7A1		/
Mills, P. B.; Footitt, E. J.; Mills, K. A.; Tuschl, K.; Aylett, S.; Varadkar, S.; Hemingway, C.; Marlow, N.; Rennie, J.; Baxter, P.; Dulac, O.; Nabbout, R.; Craigen, W. J.; Schmitt, B.; Feillet, F.; Christensen, E.; De Lonlay, P.; Pike, M. G.; Hughes, M. I.; Struys, E. A.; Jakobs, C.; Zuberi, S. M.; Clayton, P. T. (2010). Genotypic and phenotypic spectrum of pyridoxine-dependent epilepsy (ALDH7A1…	37	20		0	0	d7	7																												/	ALDH7A1 c.[505C>T] (P) + c.[505C>T] (M)	ALDH7A1		/
Mills, P. B.; Footitt, E. J.; Mills, K. A.; Tuschl, K.; Aylett, S.; Varadkar, S.; Hemingway, C.; Marlow, N.; Rennie, J.; Baxter, P.; Dulac, O.; Nabbout, R.; Craigen, W. J.; Schmitt, B.; Feillet, F.; Christensen, E.; De Lonlay, P.; Pike, M. G.; Hughes, M. I.; Struys, E. A.; Jakobs, C.; Zuberi, S. M.; Clayton, P. T. (2010). Genotypic and phenotypic spectrum of pyridoxine-dependent epilepsy (ALDH7A1…	37	21		0	0	m14	422	generalised shaking, episodes of “going stiff with his head locked in a left- or right-turned position” and staring, myoclonic jerks, and episodes of jerking of one hand.	G	M			3-4 Hz activity post-centrally but no paroxysmal features. Occasional jerks of the fingers of his left hand were not associated with any definite EEG change.	Seizures continued					EEG showed long runs o irregular fast spiking over the right or the left hemisphere intermittently, but no electroclinical correlation could be established.	normal.	AEDs. pyridoxine 50mg/day was started.				50									Seizures continued despite various anti-epileptic drugs and at age 18 months pyridoxine 50mg/day was started. Seizures stopped immediately (and the autisitic behaviour also resolved) but because lamotrigine had been commenced at the same time, the link to pyridoxine treatment was not immediately established. At 19 months pyridoxine was stopped and, 18 days later, he had a seizure with generalised…	RC	ALDH7A1 c. [523T>G] (not P) +?	ALDH7A1	His development had been normal but his behaviour had regressed with some autistic features. the autisitic behaviour also resolved after pyridoxine. specific memory problems.	N
Mills, P. B.; Footitt, E. J.; Mills, K. A.; Tuschl, K.; Aylett, S.; Varadkar, S.; Hemingway, C.; Marlow, N.; Rennie, J.; Baxter, P.; Dulac, O.; Nabbout, R.; Craigen, W. J.; Schmitt, B.; Feillet, F.; Christensen, E.; De Lonlay, P.; Pike, M. G.; Hughes, M. I.; Struys, E. A.; Jakobs, C.; Zuberi, S. M.; Clayton, P. T. (2010). Genotypic and phenotypic spectrum of pyridoxine-dependent epilepsy (ALDH7A1…	37	22		0	0	m8	320	generalised clonic seizures and tonic seizures	G	C+T			EEG was normal.								AEDs. Pyridoxine								p a					seizures were resistant to antiepileptic drugs. Trials of withdrawal of pyridoxine at 13m, 3y and 8y lead to recurrence of seizures after 9d, 14d and 47d respectively.	RC	ALDH7A1 c. [244C>T] + c. [523T>G]	ALDH7A1	He showed normal early development but at the age of 10 poor school performance led to assessment of IQ in which he had a full scale score of 73. At that time he was on a dose of pyridoxine of 50 mg/d and this was then increased to 150 mg/d. His school performance improved significantly and a repeat IQ assessment at age 14 produced a full scale score of 90.	N
Mills, P. B.; Footitt, E. J.; Mills, K. A.; Tuschl, K.; Aylett, S.; Varadkar, S.; Hemingway, C.; Marlow, N.; Rennie, J.; Baxter, P.; Dulac, O.; Nabbout, R.; Craigen, W. J.; Schmitt, B.; Feillet, F.; Christensen, E.; De Lonlay, P.; Pike, M. G.; Hughes, M. I.; Struys, E. A.; Jakobs, C.; Zuberi, S. M.; Clayton, P. T. (2010). Genotypic and phenotypic spectrum of pyridoxine-dependent epilepsy (ALDH7A1…	37	23		0	0	d1	1																						p a						/	ALDH7A1 c. [899A>G] (P) + c. [899A>G] (M)	ALDH7A1		/
Mills, P. B.; Footitt, E. J.; Mills, K. A.; Tuschl, K.; Aylett, S.; Varadkar, S.; Hemingway, C.; Marlow, N.; Rennie, J.; Baxter, P.; Dulac, O.; Nabbout, R.; Craigen, W. J.; Schmitt, B.; Feillet, F.; Christensen, E.; De Lonlay, P.; Pike, M. G.; Hughes, M. I.; Struys, E. A.; Jakobs, C.; Zuberi, S. M.; Clayton, P. T. (2010). Genotypic and phenotypic spectrum of pyridoxine-dependent epilepsy (ALDH7A1…	37	24		0	0	d1	1																												/	ALDH7A1 c. [385G>C] (P) + c. [1192A>C] (M)	ALDH7A1		/
Mills, P. B.; Footitt, E. J.; Mills, K. A.; Tuschl, K.; Aylett, S.; Varadkar, S.; Hemingway, C.; Marlow, N.; Rennie, J.; Baxter, P.; Dulac, O.; Nabbout, R.; Craigen, W. J.; Schmitt, B.; Feillet, F.; Christensen, E.; De Lonlay, P.; Pike, M. G.; Hughes, M. I.; Struys, E. A.; Jakobs, C.; Zuberi, S. M.; Clayton, P. T. (2010). Genotypic and phenotypic spectrum of pyridoxine-dependent epilepsy (ALDH7A1…	37	25		0	0	d1	1																												/	ALDH7A1 c. [385G>C] (P) + c. [1192A>C] (M)	ALDH7A1		/
Mills, P. B.; Footitt, E. J.; Mills, K. A.; Tuschl, K.; Aylett, S.; Varadkar, S.; Hemingway, C.; Marlow, N.; Rennie, J.; Baxter, P.; Dulac, O.; Nabbout, R.; Craigen, W. J.; Schmitt, B.; Feillet, F.; Christensen, E.; De Lonlay, P.; Pike, M. G.; Hughes, M. I.; Struys, E. A.; Jakobs, C.; Zuberi, S. M.; Clayton, P. T. (2010). Genotypic and phenotypic spectrum of pyridoxine-dependent epilepsy (ALDH7A1…	37	26		0	0	d1	1																												/	ALDH7A1 c. [385G>C] (P) + c. [1192A>C] (M)	ALDH7A1		/
Mills, P. B.; Footitt, E. J.; Mills, K. A.; Tuschl, K.; Aylett, S.; Varadkar, S.; Hemingway, C.; Marlow, N.; Rennie, J.; Baxter, P.; Dulac, O.; Nabbout, R.; Craigen, W. J.; Schmitt, B.; Feillet, F.; Christensen, E.; De Lonlay, P.; Pike, M. G.; Hughes, M. I.; Struys, E. A.; Jakobs, C.; Zuberi, S. M.; Clayton, P. T. (2010). Genotypic and phenotypic spectrum of pyridoxine-dependent epilepsy (ALDH7A1…	37	27		0	0	d1	1																												/	ALDH7A1 c.[787+3del AAGT] + c.[787+3del AAGT]	ALDH7A1		/
Mills, P. B.; Footitt, E. J.; Mills, K. A.; Tuschl, K.; Aylett, S.; Varadkar, S.; Hemingway, C.; Marlow, N.; Rennie, J.; Baxter, P.; Dulac, O.; Nabbout, R.; Craigen, W. J.; Schmitt, B.; Feillet, F.; Christensen, E.; De Lonlay, P.; Pike, M. G.; Hughes, M. I.; Struys, E. A.; Jakobs, C.; Zuberi, S. M.; Clayton, P. T. (2010). Genotypic and phenotypic spectrum of pyridoxine-dependent epilepsy (ALDH7A1…	37	28		0	0	d3	3																												/	ALDH7A1 c. [157C>T] (P) + c. [157C>T] (M)	ALDH7A1		/
Mills, P. B.; Footitt, E. J.; Mills, K. A.; Tuschl, K.; Aylett, S.; Varadkar, S.; Hemingway, C.; Marlow, N.; Rennie, J.; Baxter, P.; Dulac, O.; Nabbout, R.; Craigen, W. J.; Schmitt, B.; Feillet, F.; Christensen, E.; De Lonlay, P.; Pike, M. G.; Hughes, M. I.; Struys, E. A.; Jakobs, C.; Zuberi, S. M.; Clayton, P. T. (2010). Genotypic and phenotypic spectrum of pyridoxine-dependent epilepsy (ALDH7A1…	37	29		0	0	0	0																												/	ALDH7A1 c. [750G>A] + c. [1195G>C]	ALDH7A1		/
Mills, P. B.; Footitt, E. J.; Mills, K. A.; Tuschl, K.; Aylett, S.; Varadkar, S.; Hemingway, C.; Marlow, N.; Rennie, J.; Baxter, P.; Dulac, O.; Nabbout, R.; Craigen, W. J.; Schmitt, B.; Feillet, F.; Christensen, E.; De Lonlay, P.; Pike, M. G.; Hughes, M. I.; Struys, E. A.; Jakobs, C.; Zuberi, S. M.; Clayton, P. T. (2010). Genotypic and phenotypic spectrum of pyridoxine-dependent epilepsy (ALDH7A1…	37	30		0	0	d3	3																												/	ALDH7A1 c.[434-1G>C] + c.[434-1G>C]	ALDH7A1		/
Mills, P. B.; Footitt, E. J.; Mills, K. A.; Tuschl, K.; Aylett, S.; Varadkar, S.; Hemingway, C.; Marlow, N.; Rennie, J.; Baxter, P.; Dulac, O.; Nabbout, R.; Craigen, W. J.; Schmitt, B.; Feillet, F.; Christensen, E.; De Lonlay, P.; Pike, M. G.; Hughes, M. I.; Struys, E. A.; Jakobs, C.; Zuberi, S. M.; Clayton, P. T. (2010). Genotypic and phenotypic spectrum of pyridoxine-dependent epilepsy (ALDH7A1…	37	31		0	0	d3	3																												/	ALDH7A1 c.[434-1G>C] + c.[434-1G>C]	ALDH7A1		/
Mills, P. B.; Footitt, E. J.; Mills, K. A.; Tuschl, K.; Aylett, S.; Varadkar, S.; Hemingway, C.; Marlow, N.; Rennie, J.; Baxter, P.; Dulac, O.; Nabbout, R.; Craigen, W. J.; Schmitt, B.; Feillet, F.; Christensen, E.; De Lonlay, P.; Pike, M. G.; Hughes, M. I.; Struys, E. A.; Jakobs, C.; Zuberi, S. M.; Clayton, P. T. (2010). Genotypic and phenotypic spectrum of pyridoxine-dependent epilepsy (ALDH7A1…	37	32		0	0	d3	3																												/	ALDH7A1 c.[434-1G>C] + c.[434-1G>C]	ALDH7A1		/
Mills, P. B.; Footitt, E. J.; Mills, K. A.; Tuschl, K.; Aylett, S.; Varadkar, S.; Hemingway, C.; Marlow, N.; Rennie, J.; Baxter, P.; Dulac, O.; Nabbout, R.; Craigen, W. J.; Schmitt, B.; Feillet, F.; Christensen, E.; De Lonlay, P.; Pike, M. G.; Hughes, M. I.; Struys, E. A.; Jakobs, C.; Zuberi, S. M.; Clayton, P. T. (2010). Genotypic and phenotypic spectrum of pyridoxine-dependent epilepsy (ALDH7A1…	37	33		0	0	d3	3																												/	ALDH7A1 c. [1140T>G] + c. [1140T>G]	ALDH7A1		/
Mills, P. B.; Footitt, E. J.; Mills, K. A.; Tuschl, K.; Aylett, S.; Varadkar, S.; Hemingway, C.; Marlow, N.; Rennie, J.; Baxter, P.; Dulac, O.; Nabbout, R.; Craigen, W. J.; Schmitt, B.; Feillet, F.; Christensen, E.; De Lonlay, P.; Pike, M. G.; Hughes, M. I.; Struys, E. A.; Jakobs, C.; Zuberi, S. M.; Clayton, P. T. (2010). Genotypic and phenotypic spectrum of pyridoxine-dependent epilepsy (ALDH7A1…	37	34		0	0	d3	3																												/	ALDH7A1 c. [1140T>G] + c. [1140T>G]	ALDH7A1		/
Mills, P. B.; Footitt, E. J.; Mills, K. A.; Tuschl, K.; Aylett, S.; Varadkar, S.; Hemingway, C.; Marlow, N.; Rennie, J.; Baxter, P.; Dulac, O.; Nabbout, R.; Craigen, W. J.; Schmitt, B.; Feillet, F.; Christensen, E.; De Lonlay, P.; Pike, M. G.; Hughes, M. I.; Struys, E. A.; Jakobs, C.; Zuberi, S. M.; Clayton, P. T. (2010). Genotypic and phenotypic spectrum of pyridoxine-dependent epilepsy (ALDH7A1…	37	35		0	0	d3	3																												/	ALDH7A1 c.[1195G>C] (P) + c.[1195G>C] (M)	ALDH7A1		/
Mills, P. B.; Footitt, E. J.; Mills, K. A.; Tuschl, K.; Aylett, S.; Varadkar, S.; Hemingway, C.; Marlow, N.; Rennie, J.; Baxter, P.; Dulac, O.; Nabbout, R.; Craigen, W. J.; Schmitt, B.; Feillet, F.; Christensen, E.; De Lonlay, P.; Pike, M. G.; Hughes, M. I.; Struys, E. A.; Jakobs, C.; Zuberi, S. M.; Clayton, P. T. (2010). Genotypic and phenotypic spectrum of pyridoxine-dependent epilepsy (ALDH7A1…	37	36	M	0	0	d6	6	abnormal movements. Seizures continued during the first week of life and there was also intermittent acidosis.					Seizures continued during the first week of life and there was also intermittent acidosis.	status epilepticus after stop of pyridoxine					after pyridoxine electrographic seizure discharges and to the appearance of prolonged periods of marked generalized voltage attenuation with occasional periods of bursts of poly-frequency activity and spike and sharp wave discharges.	reported as showing a venous sinus thrombosis (not available for review). MRI scan at 2y 9mo was reported as follows: Moderate dilatation of lateral and third ventricles and to a lesser degree the fourth ventricle. Left lateral ventricle is more dilated than the right and there is an irregular appearance of its walls. Periventricular high signal is noted on the flair sequence suggesting white mat…	phenobaritone was started at 30 min. Pyridoxine 100mg i/v. Benzodiazepines		100						p a					seizures control with pyridoxine. Seizure control was improved by treatment with carbamazepine and clusters of seizures could be terminated with benzodiazepines.	RC	ALDH7A1 c.[890C>G] (M) + c.[1405+5G>A] (P)	ALDH7A1		/
Mills, P. B.; Footitt, E. J.; Mills, K. A.; Tuschl, K.; Aylett, S.; Varadkar, S.; Hemingway, C.; Marlow, N.; Rennie, J.; Baxter, P.; Dulac, O.; Nabbout, R.; Craigen, W. J.; Schmitt, B.; Feillet, F.; Christensen, E.; De Lonlay, P.; Pike, M. G.; Hughes, M. I.; Struys, E. A.; Jakobs, C.; Zuberi, S. M.; Clayton, P. T. (2010). Genotypic and phenotypic spectrum of pyridoxine-dependent epilepsy (ALDH7A1…	37	37		0	0	0	0																												/	ALDH7A1 c.419–422delTCTT + c.[1195G>C]	ALDH7A1		/
Minet et al., 2020	1	1	F	5 mo	5	m2	60	partial occipital seizures	F				(2 mo): not specific	convulsions with nystagmus, hallucinatory seizures and spasms; status epilepticus					(5 mo): hypsarrhythmic	3 mo: mild cortico-subcortical atrophy; (7 mo): significant cortico-subcortical atrophy, a secondary ventriculomegaly and a thin corpus callosum	phenobarbital, sodium valproate, vigabatrin, corticosteroids. Partial status epilepticus unresponsive to clonazepam and phenytoin. Thiopental finally controlled the seizures. A few hours later, vitamin therapy (B1, B6, B9, B12, biotin, l-carnitine, pyridoxal phosphate) and ketogenic diet were simultaneously started. Current therapy: lysinerestricted diet, pyridoxine, and arginine supplementation								p f a	s	restriction	supplementation	s	seizure control with pyridoxine	RC	ALDH7A1 : c.1204dupA c.140 T > C; p.Leu47Pro p.Met402Alafs*36	ALDH7A1		DD	Seizure control, mild gross and fine motor delay, fatiguability
Nasr, E., Mamak, E., Feigenbaum, A., Donner, E. J., & Mercimek-Mahmutoglu, S. (2014). Long-Term Treatment Outcome of two Patients With Pyridoxine-Dependent Epilepsy Caused byALDH7A1 Mutations	2	1	M	17 y	204	d1	1	GTCS - febrile seizures	G	TC	F		NA						normal (6 yrs)	normal	1 AEDs, 20 mg/kg/d pyridoxine (2 wks)			20					p a					seizures free	RC	PDE-ALDH7A1 Known Hmz c.1399G > A; (p. Ala467Thr) conserved	ALDH7A1	borderline intellectual disablity	BC
Nasr, E., Mamak, E., Feigenbaum, A., Donner, E. J., & Mercimek-Mahmutoglu, S. (2014). Long-Term Treatment Outcome of two Patients With Pyridoxine-Dependent Epilepsy Caused byALDH7A1 Mutations	2	2	M	15 y	180	w9	63	focal clonic seizures - GTCS	F+G	C+TC			right centro-temporal slowing, central sharp and slow waves						normal (2 yrs)	diffuse thin corpus callosum	2 AEDs, 35mg/kg/d pyridoxine (3 mo)			35					p a					seizures free	RC	PDE-ALDH7A1 Known Htz c.500A > G (p. Asn167Ser); known Htz c.1481 + 1G > T	ALDH7A1	normal	N
Oesch G, Maga AM, Friedman SD, et al. Geometric morphometrics reveal altered corpus callosum shape in pyridoxine-dependent epilepsy. Neurology. 2018;91:e78–e86.	38	1	F	0	0	d1	1													Cephalohematoma, subdural hematomas, white matter injury															/	c.1279G>C, p.Glu427Gln c.1279G>C, p.Glu427Gln	ALDH7A1		/
Oesch G, Maga AM, Friedman SD, et al. Geometric morphometrics reveal altered corpus callosum shape in pyridoxine-dependent epilepsy. Neurology. 2018;91:e78–e86.	38	2	M	0	0	m1	30													Normal brain															/	c.328C>T, p.Arg110Ter c.1112C>T, p.Pro371Leu	ALDH7A1		/
Oesch G, Maga AM, Friedman SD, et al. Geometric morphometrics reveal altered corpus callosum shape in pyridoxine-dependent epilepsy. Neurology. 2018;91:e78–e86.	38	3	F	0	0	m1	30													Normal brain															/	c.834G>A, generates cryptic splice site IVS1 −9T>G, IVS1 −15T>C, splicing error	ALDH7A1		/
Oesch G, Maga AM, Friedman SD, et al. Geometric morphometrics reveal altered corpus callosum shape in pyridoxine-dependent epilepsy. Neurology. 2018;91:e78–e86.	38	4	F	0	0	d1	1													Mass-like hyperintensity in the left middle cerebellar peduncle															/	c.1279G>C, p.Glu427Gln c.1279G>C, p.Glu427Gln	ALDH7A1		/
Oesch G, Maga AM, Friedman SD, et al. Geometric morphometrics reveal altered corpus callosum shape in pyridoxine-dependent epilepsy. Neurology. 2018;91:e78–e86.	38	5	M	0	0	w1	7													Normal brain															/	c.834G>A, generates cryptic splice site IVS1 −9T>G, IVS1 −15T>C, splicing error	ALDH7A1		/
Oesch G, Maga AM, Friedman SD, et al. Geometric morphometrics reveal altered corpus callosum shape in pyridoxine-dependent epilepsy. Neurology. 2018;91:e78–e86.	38	6	F	0	0	w10	70													Prominent extracavital spaces															/	c.575C>T, p.Thr192Met IVS17+1G>T	ALDH7A1		/
Oesch G, Maga AM, Friedman SD, et al. Geometric morphometrics reveal altered corpus callosum shape in pyridoxine-dependent epilepsy. Neurology. 2018;91:e78–e86.	38	7	F	0	0	d1	1													Left parietal subependymal heterotopia															/	c.1279G>C, p.Glu427Gln c.1279G>C, p.Glu427Gln	ALDH7A1		/
Oesch G, Maga AM, Friedman SD, et al. Geometric morphometrics reveal altered corpus callosum shape in pyridoxine-dependent epilepsy. Neurology. 2018;91:e78–e86.	38	8	F	0	0	m1	1													Probable mesial temporal sclerosis															/	c.530C>A, p.Ala177Glu c.530C>A, p.Ala177Glu	ALDH7A1		/
Oesch G, Maga AM, Friedman SD, et al. Geometric morphometrics reveal altered corpus callosum shape in pyridoxine-dependent epilepsy. Neurology. 2018;91:e78–e86.	38	9	F	0	0	w1.1	10													Right occipital resection cavity (postoperative															/	c.834G>A, generates cryptic splice site c.505C>T, p.Pro169Ser	ALDH7A1		/
Oesch G, Maga AM, Friedman SD, et al. Geometric morphometrics reveal altered corpus callosum shape in pyridoxine-dependent epilepsy. Neurology. 2018;91:e78–e86.	38	10	F	0	0	m10	300													Normal brain															/	c.1004G>A, p.Arg335Gln c.826A>C, p.Thr276Pro	ALDH7A1		/
Oesch G, Maga AM, Friedman SD, et al. Geometric morphometrics reveal altered corpus callosum shape in pyridoxine-dependent epilepsy. Neurology. 2018;91:e78–e86.	38	11	M	0	0	m1	30													Normal brain															/	c.1279G>C, p.Glu427Gln c.1513G>C, p.Gly505Arg	ALDH7A1		/
Oesch G, Maga AM, Friedman SD, et al. Geometric morphometrics reveal altered corpus callosum shape in pyridoxine-dependent epilepsy. Neurology. 2018;91:e78–e86.	38	12	M	0	0	w10	70													Normal brain															/	c.1279G>C, p.Glu427Gln c.1279G>C, p.Glu427Gln	ALDH7A1		/
Oesch G, Maga AM, Friedman SD, et al. Geometric morphometrics reveal altered corpus callosum shape in pyridoxine-dependent epilepsy. Neurology. 2018;91:e78–e86.	38	13	F	0	0	m1	30													Normal brain															/	c.796C>T, p.Arg266Ter c.584A>G, p.Asn195Ser	ALDH7A1		/
Oesch G, Maga AM, Friedman SD, et al. Geometric morphometrics reveal altered corpus callosum shape in pyridoxine-dependent epilepsy. Neurology. 2018;91:e78–e86.	38	14	F	0	0	m1	30													Mild PVWM FLAIR hyperintensity															/	IVS1+1G>A c.447G>T, p.Glu149Asp	ALDH7A1		/
Oesch G, Maga AM, Friedman SD, et al. Geometric morphometrics reveal altered corpus callosum shape in pyridoxine-dependent epilepsy. Neurology. 2018;91:e78–e86.	38	15	M	0	0	m1	30													Normal brain															/	c.1279G>C, p.Glu427Gln IVS8+5G>A	ALDH7A1		/
Oesch G, Maga AM, Friedman SD, et al. Geometric morphometrics reveal altered corpus callosum shape in pyridoxine-dependent epilepsy. Neurology. 2018;91:e78–e86.	38	16	M	0	0	d1	1													Mild PVWM hyperintensity, developmental venous anomaly															/	c.1279G>C, p.Glu427Gln c.1279G>C, p.Glu427Gln	ALDH7A1		/
Oesch G, Maga AM, Friedman SD, et al. Geometric morphometrics reveal altered corpus callosum shape in pyridoxine-dependent epilepsy. Neurology. 2018;91:e78–e86.	38	17	F	0	0	d1	1													1.5-cm pineal cyst															/	c.834G>A, generates cryptic splice site c.589C>T, p.Pro197Ser	ALDH7A1		/
Oesch G, Maga AM, Friedman SD, et al. Geometric morphometrics reveal altered corpus callosum shape in pyridoxine-dependent epilepsy. Neurology. 2018;91:e78–e86.	38	18	F	0	0	d1	1													Mesial temporal sclerosis															/	c.843G>A, p.Gln281Lys c.1192G>C, p.Gly398Arg	ALDH7A1		/
Oesch G, Maga AM, Friedman SD, et al. Geometric morphometrics reveal altered corpus callosum shape in pyridoxine-dependent epilepsy. Neurology. 2018;91:e78–e86.	38	19	M	0	0	w1	7													Ventricular asymmetry															/	c.1279G>C, p.Glu427Gln c.1279G>C, p.Glu427Gln	ALDH7A1		/
Oesch G, Maga AM, Friedman SD, et al. Geometric morphometrics reveal altered corpus callosum shape in pyridoxine-dependent epilepsy. Neurology. 2018;91:e78–e86.	38	20	F	0	0	w12	84													Normal brain															/	c.346C>T, p.Gln116Ter c.1432T>A, p.Cys478Ser	ALDH7A1		/
Oesch G, Maga AM, Friedman SD, et al. Geometric morphometrics reveal altered corpus callosum shape in pyridoxine-dependent epilepsy. Neurology. 2018;91:e78–e86.	38	21	M	0	0	d1	1													Periventricular nodular heterotopia, dysplasia right frontal, mesial temporal sclerosis															/	IVS6 (−3 to −1) delAAG, splicing error c.1279G>C, p.Glu427Gln	ALDH7A1		/
Oesch G, Maga AM, Friedman SD, et al. Geometric morphometrics reveal altered corpus callosum shape in pyridoxine-dependent epilepsy. Neurology. 2018;91:e78–e86.	38	22	F	0	0	w1	7													Mild ventriculomegaly, thinned parietal PVWM hyperintensity															/	c.1279G>C, p.Glu427Gln c.1279G>C, p.Glu427Gln	ALDH7A1		/
Oesch G, Maga AM, Friedman SD, et al. Geometric morphometrics reveal altered corpus callosum shape in pyridoxine-dependent epilepsy. Neurology. 2018;91:e78–e86.	38	23	M	0	0	w8	56													Normal brain															/	c.834G>A, generates cryptic splice site c.1279G>C, p.Glu427Gln	ALDH7A1		/
Oesch G, Maga AM, Friedman SD, et al. Geometric morphometrics reveal altered corpus callosum shape in pyridoxine-dependent epilepsy. Neurology. 2018;91:e78–e86.	38	24	F	0	0	d1	1													Chiari I malformation, subependymal cyst left, prominent perivascular spaces															/	c.1205dupA, p.Met402Asnfs*36 c.834G>A, generates cryptic splice site	ALDH7A1		/
Oesch G, Maga AM, Friedman SD, et al. Geometric morphometrics reveal altered corpus callosum shape in pyridoxine-dependent epilepsy. Neurology. 2018;91:e78–e86.	38	25	M	0	0	IUT (pyridoxine treatment, no clinical seizures)	0													Mild PVWM FLAIR hyperintensity, hyperintense lesion in left frontal lobe															/	c.1279G>C, p.Glu427Gln c.1279G>C, p.Glu427Gln	ALDH7A1		/
Oesch G, Maga AM, Friedman SD, et al. Geometric morphometrics reveal altered corpus callosum shape in pyridoxine-dependent epilepsy. Neurology. 2018;91:e78–e86.	38	26	F	0	0	d1	1													Normal brain															/	c.834G>A, generates cryptic splice site c.589C>T, p.Pro197Ser	ALDH7A1		/
Oesch G, Maga AM, Friedman SD, et al. Geometric morphometrics reveal altered corpus callosum shape in pyridoxine-dependent epilepsy. Neurology. 2018;91:e78–e86.	38	27	F	0	0	w1	7													Small areas of gliosis															/	c.1279G>C, p.Glu427Gln c.1279G>C, p.Glu427Gln	ALDH7A1		/
Oesch G, Maga AM, Friedman SD, et al. Geometric morphometrics reveal altered corpus callosum shape in pyridoxine-dependent epilepsy. Neurology. 2018;91:e78–e86.	38	28	M	0	0	IUT	0													Mega cisterna magna, ventriculomegaly															/	c.1279G>C, p.Glu427Gln c.1279G>C, p.Glu427Gln	ALDH7A1		/
Oesch G, Maga AM, Friedman SD, et al. Geometric morphometrics reveal altered corpus callosum shape in pyridoxine-dependent epilepsy. Neurology. 2018;91:e78–e86.	38	29	F	0	0	w16	112													Diffuse posterior dominant PVWM hyperintensity, bilateral mesial temporal sclerosis															/	IVS6 (−3 to −1) delAAG, splicing error c.834G>A, generates cryptic splice site	ALDH7A1		/
Oesch G, Maga AM, Friedman SD, et al. Geometric morphometrics reveal altered corpus callosum shape in pyridoxine-dependent epilepsy. Neurology. 2018;91:e78–e86.	38	30	F	0	0	w1	7													Right maxillary sinus inflammatory disease															/	c.1279G>C, p.Glu427Gln c.834G>A, generates cryptic splice site	ALDH7A1		/
Oesch G, Maga AM, Friedman SD, et al. Geometric morphometrics reveal altered corpus callosum shape in pyridoxine-dependent epilepsy. Neurology. 2018;91:e78–e86.	38	31	F	0	0	d1	1													Normal brain															/	c.1279G>C, p.Glu427Gln c.1279G>C, p.Glu427Gln	ALDH7A1		/
Oesch G, Maga AM, Friedman SD, et al. Geometric morphometrics reveal altered corpus callosum shape in pyridoxine-dependent epilepsy. Neurology. 2018;91:e78–e86.	38	32	F	0	0	d2	2													Maxillary sinus disease bilaterally															/	c.1279G>C, p.Glu427Gln c.1279G>C, p.Glu427Gln	ALDH7A1		/
Oesch G, Maga AM, Friedman SD, et al. Geometric morphometrics reveal altered corpus callosum shape in pyridoxine-dependent epilepsy. Neurology. 2018;91:e78–e86.	38	33	M	0	0	m1	30													Chiari I malformation with right occipital shunt															/	c.1279G>C, p.Glu427Gln c.1279G>C, p.Glu427Gln	ALDH7A1		/
Oesch G, Maga AM, Friedman SD, et al. Geometric morphometrics reveal altered corpus callosum shape in pyridoxine-dependent epilepsy. Neurology. 2018;91:e78–e86.	38	34	M	0	0	w36	252													Normal brain															/	c.1281G>T, p.Glu427Asp c. (651–1361)_(695+951)del, p.Lys218_Lys232del	ALDH7A1		/
Oesch G, Maga AM, Friedman SD, et al. Geometric morphometrics reveal altered corpus callosum shape in pyridoxine-dependent epilepsy. Neurology. 2018;91:e78–e86.	38	35	M	0	0	m1	30													Arachnoid cyst in posterior fossa															/	c.1279G>C, p.Glu427Gln c.1088G>A, p.Trp363Ter	ALDH7A1		/
Oesch G, Maga AM, Friedman SD, et al. Geometric morphometrics reveal altered corpus callosum shape in pyridoxine-dependent epilepsy. Neurology. 2018;91:e78–e86.	38	36	M	0	0	w3	21													Normal brain															/	c.1281G>T, p.Glu427Asp c. (651−1361)_(695+951)del,p.Lys218_Lys232del	ALDH7A1		/
Oesch G, Maga AM, Friedman SD, et al. Geometric morphometrics reveal altered corpus callosum shape in pyridoxine-dependent epilepsy. Neurology. 2018;91:e78–e86.	38	37	M	0	0	w8	56													Mega cisterna magna, mild dilatation of the right occipital horn and trigone, germinolytic cysts, right trigonal synechiae															/	c.974C>G, p.Thr325Arg c.1279G>C, p.Glu427Gln	ALDH7A1		/
Oesch G, Maga AM, Friedman SD, et al. Geometric morphometrics reveal altered corpus callosum shape in pyridoxine-dependent epilepsy. Neurology. 2018;91:e78–e86.	38	38	M	0	0	m1	30													Normal brain															/	c.1279G>C, p.Glu427Gln c.1279G>C, p.Glu427Gln	ALDH7A1		/
Osman et al., 2020	1	1	F	0	0	m6	120	tonic-clonic	G	TC				2 y and 16 y: isolated unprovoked tonic-clonic seizures. 18y: seizures characterized by slurring of speech, left-sided facial twitching, and head version to the left, often spreading to the left arm. Salivation and, in some eizures, vomiting. Postictally, left facial weakness. Later: intermittent seizures, often associated with visual hallucinations and auditory phenomena					18 y: sharp and slow waves over the posterior quadrant of the right cerebral hemisphere, which increased in amplitude and developed a more sharpened appearance during clinical events	normal	LEV, phenytoin, midazolam. Pyridoxine 50 mg once daily				50				p a					responsive to pyridoxine	RC	ALDH7A1: missense mutations	ALDH7A1	Waiss III: 93	N
Pasquale Striano; Silvia Battaglia; Lucio Giordano; Giuseppe Capovilla; Francesca Beccaria; Eduard A. Struys; Gajja S. Salomons; Cornelis Jakobs (2009). Two novel <em>ALDH7A1</em> (antiquitin) splicing mutations associated with pyridoxine-dependent seizures. , 50(4), 933–936. doi:10.1111/j.1528-1167.2008.01741.x	2	1	M	10y	120	d1	1	Clonic seizures	G	C			showed high-voltage posterior epileptic discharges	/					/	thinning of the posterior corpus callosum, megacisterna magna, ventricular asymmetry, cerebellar hypoplasia, and right subependymal heterotopia	phenobarbital (20 mg/kg), intravenous pyridoxine (100 mg), oral pyridoxine (30 mg/kg/day), 10 mg/kg per day pyridoxin		100	10 30					p a					seizure free	RC	ALDH7A1 gene	ALDH7A1	Full-scale IQ was 88 [verbal IQ (VIQ), 86; performance IQ (PIQ), 92].	N
Pasquale Striano; Silvia Battaglia; Lucio Giordano; Giuseppe Capovilla; Francesca Beccaria; Eduard A. Struys; Gajja S. Salomons; Cornelis Jakobs (2009). Two novel <em>ALDH7A1</em> (antiquitin) splicing mutations associated with pyridoxine-dependent seizures. , 50(4), 933–936. doi:10.1111/j.1528-1167.2008.01741.x	2	2	M	10y	120	m2	60	cluster of multifocal clonic seizures	F	C			several focal seizures arising independently from left central-temporal and right central-parietal regions	From age 19 to 36 months, five brief tonic–clonic seizures occurred concomitantly to febrile illness.					/	normal	Phenobarbital, carbamazepine, intravenous pyridoxine (100 mg), oral pyridoxine (40 mg/kg/day), 10 mg/kg/day pyridoxin.		100	10 40					p a					seizure free	RC	ALDH7A1 gene	ALDH7A1	a full-scale IQ of 99	N
Pérez, Belén; Gutiérrez-Solana, Luis González; Verdú, Alfonso; Merinero, Begoña; Yuste-Checa, Patricia; Ruiz-Sala, Pedro; Calvo, Rocio; Jalan, Anil; Marín, Laura López; Campos, Oscar; Ruiz, Maria Ángeles; Miguel, Marta San; Vázquez, Maria; Castro, Margarita; Ferrer, Isaac; Navarrete, Rosa; Desviat, Lourdes Ruiz; Lapunzina, Pablo; Ugarte, Magdalena; Pérez-Cerdá, Celia (2013). Clinical, biochemical…	12	1	M	2 years	24	d1	1	Clonic seizures	G	C			burst suppression pattern	/					/	/	pyridoxine 30 mg/kg/day			30					p					seizure free	RC	ALDH7A1 gene	ALDH7A1	Mild DD	DD
Pérez, Belén; Gutiérrez-Solana, Luis González; Verdú, Alfonso; Merinero, Begoña; Yuste-Checa, Patricia; Ruiz-Sala, Pedro; Calvo, Rocio; Jalan, Anil; Marín, Laura López; Campos, Oscar; Ruiz, Maria Ángeles; Miguel, Marta San; Vázquez, Maria; Castro, Margarita; Ferrer, Isaac; Navarrete, Rosa; Desviat, Lourdes Ruiz; Lapunzina, Pablo; Ugarte, Magdalena; Pérez-Cerdá, Celia (2013). Clinical, biochemical…	12	2	M	3 years	36	d1	1	Clonic seizures	G	C			focal activity	/					/	mega cisterna magna	phenobarbital, pyridoxine 15 mg/kg/day			15					p a					seizure free	RC	ALDH7A1 gene	ALDH7A1	Normal	N
Pérez, Belén; Gutiérrez-Solana, Luis González; Verdú, Alfonso; Merinero, Begoña; Yuste-Checa, Patricia; Ruiz-Sala, Pedro; Calvo, Rocio; Jalan, Anil; Marín, Laura López; Campos, Oscar; Ruiz, Maria Ángeles; Miguel, Marta San; Vázquez, Maria; Castro, Margarita; Ferrer, Isaac; Navarrete, Rosa; Desviat, Lourdes Ruiz; Lapunzina, Pablo; Ugarte, Magdalena; Pérez-Cerdá, Celia (2013). Clinical, biochemical…	12	3	M	18 months	18	d1	1	myoclonic seizures	G	M			burst suppression pattern	/					/	normal	VPA+ FolA, pyridoxine 11 mg/kg/day			11					p a					generalized tonic–clonic seizures with fever	RP	ALDH7A1 gene	ALDH7A1	Moderate DD	DD
Pérez, Belén; Gutiérrez-Solana, Luis González; Verdú, Alfonso; Merinero, Begoña; Yuste-Checa, Patricia; Ruiz-Sala, Pedro; Calvo, Rocio; Jalan, Anil; Marín, Laura López; Campos, Oscar; Ruiz, Maria Ángeles; Miguel, Marta San; Vázquez, Maria; Castro, Margarita; Ferrer, Isaac; Navarrete, Rosa; Desviat, Lourdes Ruiz; Lapunzina, Pablo; Ugarte, Magdalena; Pérez-Cerdá, Celia (2013). Clinical, biochemical…	12	4	M	0	0	d1	1	tonic seizures	G	T			/	/					/	hypoxic-ischemic encephalopathy-like	/													Death at 10 days	AR	ALDH7A1 gene	ALDH7A1		/
Pérez, Belén; Gutiérrez-Solana, Luis González; Verdú, Alfonso; Merinero, Begoña; Yuste-Checa, Patricia; Ruiz-Sala, Pedro; Calvo, Rocio; Jalan, Anil; Marín, Laura López; Campos, Oscar; Ruiz, Maria Ángeles; Miguel, Marta San; Vázquez, Maria; Castro, Margarita; Ferrer, Isaac; Navarrete, Rosa; Desviat, Lourdes Ruiz; Lapunzina, Pablo; Ugarte, Magdalena; Pérez-Cerdá, Celia (2013). Clinical, biochemical…	12	5	F	8 months	8	d1	1	clonic seizures, oculogyric seizures	G	C+O			burst suppression pattern	/					/	arachnoid cyst in posterior fossa	PB + PHT, pyridoxine 15 mg/kg/day			15					p a					generalized tonic–clonic seizures with fever	RP	ALDH7A1 gene	ALDH7A1	Moderate DD	DD
Pérez, Belén; Gutiérrez-Solana, Luis González; Verdú, Alfonso; Merinero, Begoña; Yuste-Checa, Patricia; Ruiz-Sala, Pedro; Calvo, Rocio; Jalan, Anil; Marín, Laura López; Campos, Oscar; Ruiz, Maria Ángeles; Miguel, Marta San; Vázquez, Maria; Castro, Margarita; Ferrer, Isaac; Navarrete, Rosa; Desviat, Lourdes Ruiz; Lapunzina, Pablo; Ugarte, Magdalena; Pérez-Cerdá, Celia (2013). Clinical, biochemical…	12	6	F	9 years	108	d1	1	myoclonic seizures	G	M			generalized slow-wave activity, multifocal activity,multifocal activity	/					/	ventriculomegaly, mega cisterna magna, periventricular leukomalacia	VPA, pyridoxin 15–20 mg/kg/day			15 20					p a					seizure free	RC	ALDH7A1 gene	ALDH7A1	BI IQ 75	BC
Pérez, Belén; Gutiérrez-Solana, Luis González; Verdú, Alfonso; Merinero, Begoña; Yuste-Checa, Patricia; Ruiz-Sala, Pedro; Calvo, Rocio; Jalan, Anil; Marín, Laura López; Campos, Oscar; Ruiz, Maria Ángeles; Miguel, Marta San; Vázquez, Maria; Castro, Margarita; Ferrer, Isaac; Navarrete, Rosa; Desviat, Lourdes Ruiz; Lapunzina, Pablo; Ugarte, Magdalena; Pérez-Cerdá, Celia (2013). Clinical, biochemical…	12	7	F	18 years	216	d1	1	multifocal seizures, clonic seizures	F	C			multifocal activity,	/					/	mega cisterna magna, partial callosal agenesis	PB+ PHT, pyridoxine 300 mg/day				300				p a					seizure free	RC	ALDH7A1 gene	ALDH7A1	Mild DD IQ 67	DD+DI
Pérez, Belén; Gutiérrez-Solana, Luis González; Verdú, Alfonso; Merinero, Begoña; Yuste-Checa, Patricia; Ruiz-Sala, Pedro; Calvo, Rocio; Jalan, Anil; Marín, Laura López; Campos, Oscar; Ruiz, Maria Ángeles; Miguel, Marta San; Vázquez, Maria; Castro, Margarita; Ferrer, Isaac; Navarrete, Rosa; Desviat, Lourdes Ruiz; Lapunzina, Pablo; Ugarte, Magdalena; Pérez-Cerdá, Celia (2013). Clinical, biochemical…	12	8	F	15 years	180	d4	4	tonic seizures	G	T			burst suppression pattern	/					/	Dandy-Walker variant, corpus callosum hypoplasia	PB+ CBZ, pyridoxine 300 mg/day				300				p a					seizure free	RC	ALDH7A1 gene	ALDH7A1	Mild MR	DI
Pérez, Belén; Gutiérrez-Solana, Luis González; Verdú, Alfonso; Merinero, Begoña; Yuste-Checa, Patricia; Ruiz-Sala, Pedro; Calvo, Rocio; Jalan, Anil; Marín, Laura López; Campos, Oscar; Ruiz, Maria Ángeles; Miguel, Marta San; Vázquez, Maria; Castro, Margarita; Ferrer, Isaac; Navarrete, Rosa; Desviat, Lourdes Ruiz; Lapunzina, Pablo; Ugarte, Magdalena; Pérez-Cerdá, Celia (2013). Clinical, biochemical…	12	9	M	7 years	84	d6	6	focal seizures	F				normal	/					/	mega cisterna magna	PB, pyridoxine 15–18 mg/kg/day			15 18					p a					seizure free	RC	ALDH7A1 gene	ALDH7A1	BI IQ 78	BC
Pérez, Belén; Gutiérrez-Solana, Luis González; Verdú, Alfonso; Merinero, Begoña; Yuste-Checa, Patricia; Ruiz-Sala, Pedro; Calvo, Rocio; Jalan, Anil; Marín, Laura López; Campos, Oscar; Ruiz, Maria Ángeles; Miguel, Marta San; Vázquez, Maria; Castro, Margarita; Ferrer, Isaac; Navarrete, Rosa; Desviat, Lourdes Ruiz; Lapunzina, Pablo; Ugarte, Magdalena; Pérez-Cerdá, Celia (2013). Clinical, biochemical…	12	10	M	18 years	216	m1	30	focal seizures	F				multifocal activity	/					/	/	PB, pyridoxine 600 mg/day, VPA				600				p a					GTCS with fever	RP	ALDH7A1 gene	ALDH7A1	Severe MR, ASD	DI
Pérez, Belén; Gutiérrez-Solana, Luis González; Verdú, Alfonso; Merinero, Begoña; Yuste-Checa, Patricia; Ruiz-Sala, Pedro; Calvo, Rocio; Jalan, Anil; Marín, Laura López; Campos, Oscar; Ruiz, Maria Ángeles; Miguel, Marta San; Vázquez, Maria; Castro, Margarita; Ferrer, Isaac; Navarrete, Rosa; Desviat, Lourdes Ruiz; Lapunzina, Pablo; Ugarte, Magdalena; Pérez-Cerdá, Celia (2013). Clinical, biochemical…	12	11	M	23 months	23	m3	90	clonic seizures	G	C			generalized slow-wave activit	/					/	normal	PHT, VPA, LEV, MDZ, pyridoxine 15 mg/kg/day			15					p a					seizure free	RC	ALDH7A1 gene	ALDH7A1	Moderate DD	DD
Pérez, Belén; Gutiérrez-Solana, Luis González; Verdú, Alfonso; Merinero, Begoña; Yuste-Checa, Patricia; Ruiz-Sala, Pedro; Calvo, Rocio; Jalan, Anil; Marín, Laura López; Campos, Oscar; Ruiz, Maria Ángeles; Miguel, Marta San; Vázquez, Maria; Castro, Margarita; Ferrer, Isaac; Navarrete, Rosa; Desviat, Lourdes Ruiz; Lapunzina, Pablo; Ugarte, Magdalena; Pérez-Cerdá, Celia (2013). Clinical, biochemical…	12	12	M	8 years	96	m5	150	focal seizures	F				generalized slow-wave activit	/					/	ventriculomegaly, mega cisterna magna, periventricular leukomalacia	PB (1 month)/PB+ PHT+ CNZ, pyridoxine 15 mg/kg/day			15					p a						/	ALDH7A1 gene	ALDH7A1	Moderate MR IQ 55	DI
Raffaele Falsaperla1 & Maria Stella Vari et al. Pyridoxine-dependent epilepsies: an observational study on clinical, diagnostic, therapeutic and prognostic features in a pediatric cohort (2018)	16	1		0	0	d3	3																												/	ALDH7A1	ALDH7A1		/
Raffaele Falsaperla1 & Maria Stella Vari et al. Pyridoxine-dependent epilepsies: an observational study on clinical, diagnostic, therapeutic and prognostic features in a pediatric cohort (2018)	16	5		0	0	d1	1																												/	ALDH7A1	ALDH7A1		/
Raffaele Falsaperla1 & Maria Stella Vari et al. Pyridoxine-dependent epilepsies: an observational study on clinical, diagnostic, therapeutic and prognostic features in a pediatric cohort (2018)	16	6		0	0	d2	2																												/	ALDH7A1	ALDH7A1		/
Raffaele Falsaperla1 & Maria Stella Vari et al. Pyridoxine-dependent epilepsies: an observational study on clinical, diagnostic, therapeutic and prognostic features in a pediatric cohort (2018)	16	7		0	0	d1	1																												/	ALDH7A1	ALDH7A1		/
Raffaele Falsaperla1 & Maria Stella Vari et al. Pyridoxine-dependent epilepsies: an observational study on clinical, diagnostic, therapeutic and prognostic features in a pediatric cohort (2018)	16	8		0	0	d5	5																												/	ALDH7A1	ALDH7A1		/
[truncated: 219 more rows]

## Sheet: Articoli Mario
REFERENCE	NUMBER OF PATIENTS	PATIENT	SEX	AGE/MEAN AGE AT THE EVALUATION		AGE AT THE ONSET OF SEIZURES		SEIZURE TYPES AT THE ONSET	localiziazzione	tipologia	febrile seizures	status epilepticus	EEG PATTERNS AT THE ONSET	bs	SEIZURE TYPES DURING THE FOLLOW-UP (indicare età)	localiziazzione	tipologia	febrile seizures	status epilepticus	EEG DURING THE FOLLOW-UP (indicare età)	bs	MRI	TREATMENTS	p f a	diet	RESPONSIVENESS TO TREATMENT (INDICARE SE SEIZURE FREE O PERCENTUALE DI RIDUZIONE DELLE CRISI)		ETIOLOGY	gene	DEVELOPMENTAL OUTCOME	outcome DD=dev.delay, N=normal dev, M=died, DI=dis.intell, BC=border cogn.(QI 71-84), LD=rit.linguaggio				NOTE
[truncated: 59 more rows]
